# Supplementary material for: Superior ferroelectricity and nonlinear optical response in a hybrid germanium iodide hexagonal perovskite
Source: Nat Commun. 2023 May 19;14:2863. doi: 10.1038/s41467-023-38590-7 (PMC10199078; doi:10.1038/s41467-023-38590-7)
Supplement: Supplementary file 3 — Source Data [file 41467_2023_38590_MOESM3_ESM.zip]

Archive with 11 entries (11 files):
- SourceData_Fig.2.xlsx
- SourceData_Fig.3.xlsx
- SourceData_Fig.4.xlsx
- SourceData_Fig.S11.xlsx
- SourceData_Fig.S17.xlsx
- SourceData_Fig.S18.xlsx
- SourceData_Fig.S2.xlsx
- SourceData_Fig.S20.xlsx
- SourceData_Fig.S3.xlsx
- SourceData_Fig.S4.xlsx
- SourceData_Fig.S8.xlsx
