# Supplementary material for: Superior ferroelectricity and nonlinear optical response in a hybrid germanium iodide hexagonal perovskite
Source: Nat Commun. 2023 May 19;14:2863. doi: 10.1038/s41467-023-38590-7 (PMC10199078; doi:10.1038/s41467-023-38590-7)
Supplement: Supplementary file 3 — Source Data [file 41467_2023_38590_MOESM3_ESM.zip › SourceData_Fig.2.xlsx]

## Sheet: Figure 2a-c
Figuire 2a												Figuire 2b			Figuire 2c
DMAGeI3-SHG Room temperature				KDP			DMAGeI3-SHG Variable temperature data					0	-4.90557		Compound	SHG intensity times vs (KDP)
-598	0.08			-598	0.08		Heating		Cooling			5	7.93908		[3-dcbm]2CuCl4	~0.25
-596	0			-596	0.12		301	12.1212	387.2	0.05787		10	15.5089		(NPD)3Sb2Br9	~0.6
-594	0			-594	0.04		302.1	12.3778	383.6	0.01461		15	63.0439		(TMIM)PbI3	~0.65
-592	0.08			-592	0.08		303.9	12.3406	380.5	0.05787		20	118.704		(4,4-DFM)4AgBiI8	~1
-590	0			-590	0.04		306.2	12.1124	377.6	0.02247		25	281.204		[SAPD]PbI3	~2
-588	0.16			-588	0.12		308.9	12.2572	375	0.02247		30	490.948		NH(CH3)3SnBr3	~2.5
-586	0.16			-586	0.04		311.6	12.0375	372.5	0.04607		35	788.054		β-BaB2O	~4.4*
-584	0			-584	0.12		314.4	11.9591	370	0.0618		40	1233.87		MAGeBr3	~5.3
-582	0			-582	0.12		317.2	12.086	367.7	0.05787		45	1759.8		LiNbO3	~12*
-580	0.08			-580	0.04		319.9	11.7012	365.4	0.12865		50	2317.73		DMAGeI3	~12
-578	0			-578	0.04		322.7	11.9851	363.1	0.25056		55	2958.75
-576	0.08			-576	0.08		325.5	11.8886	360.8	0.80899		60	3725.42
-574	0.16			-574	0.16		328.2	11.7173	358.6	2.26798		65	4346.61
-572	-0.08			-572	0.04		331	11.8095	356.4	4.82022		70	4934.02
-570	0.08			-570	0.16		333.7	11.5768	354.3	6.95955		75	5550.2
-568	0			-568	0.04		336.4	11.3968	352.2	8.38708		80	5793.44
-566	0			-566	0.08		339.2	11.3562	350.3	9.06742		85	5960.68
-564	0.08			-564	0.04		341.9	10.9983	348.4	9.70056		90	5999.87
-562	0.16			-562	0.04		344.6	10.8371	346.6	9.96798		95	6002.17
-560	0			-560	0.12		347.3	10.4989	344.9	10.259		100	5743.81
-558	0.08			-558	0.12		351.1	9.81067	343.2	10.5579		105	5224.77
-556	0			-556	0.04		353.8	8.89438	341.7	10.6601		110	4738.8
-554	0.08			-554	0.04		356.5	7.14831	340.1	10.9		115	4054.16
-552	0			-552	0.08		359.3	4.17528	338.7	11.0652		120	3367.53
-550	0.08			-550	0.04		362	1.74888	337.3	11.1714		125	2652.51
-548	0			-548	0.08		363	1.00955	335.9	11.0455		130	2128.7
-546	0			-546	0.04		364.6	0.3764	334.6	11.3876		135	1487.78
-544	0.08			-544	0.12		367.3	0.28596	333.4	11.1792		140	1072.5
-542	0.08			-542	0.04		369.9	0.14438	332.2	11.5528		145	653.767
-540	0			-540	0.08		372.6	0.18764	331	11.2539		150	413.094
-538	0			-538	0.08		375.2	0.10112	329.9	11.7337		155	206.828
-536	0.08			-536	0.04		377.8	0.18371	328.9	11.5388		160	98.5814
-534	0.08			-534	0.12		380.4	-0.02079	327.9	11.6308		165	28.6291
-532	0			-532	0.04		383.1	0.28596	326.9	11.5311		170	15.6516
-530	0			-530	0.04		385.7	0.10112	325.9	12.0531		175	4.97616
-528	0.16			-528	0.12		387	-0.10337	325	11.6786		180	2.46854
-526	0			-526	0.04		388	0.34959	324.1	11.6263		185	11.2614
-524	0.16			-524	0.08				323.2	12.0168		190	23.2247
-522	0			-522	0.04				322	11.8871		195	55.7991
-520	0.08			-520	0.08				321	11.836		200	149.552
-518	0.08			-518	0.04				320	11.7676		205	271.444
-516	0			-516	0.12				319	11.8596		210	489.127
-514	0			-514	0.04				318	11.7809		215	834.48
-512	0.08			-512	0.08				317	12.1259		220	1187.88
-510	0			-510	0.04				316	12.0011		225	1737.13
-508	0.08			-508	0.08				315	11.7652		230	2288.91
-506	0			-506	0.08				314	11.9697		235	2864.4
-504	0.16			-504	0.04				313	11.9664		240	3717.27
-502	0			-502	0.12				312	11.9539		245	4409.8
-500	0.16			-500	0.04				311	11.7714		250	5077.88
-498	0			-498	0.04				310	12.2123		255	5721.25
-496	0.08			-496	0.12				309	11.7612		260	6106.86
-494	0.08			-494	0.12				308	12.0705		265	6480.98
-492	0			-492	0.04				307	11.849		270	6468.13
-490	0.08			-490	0.04				306	12.2961		275	6356.16
-488	0			-488	0.12				305	12.1425		280	6077.09
-486	0.08			-486	0.08				304	12.0561		285	5734.85
-484	0			-484	0.04				302	11.9066		290	5213.85
-482	0			-482	0.04				301	12.1584		295	4347.8
-480	0.08			-480	0.08							300	3605.94
-478	0.08			-478	0.04							305	2949.23
-476	0			-476	0.12							310	2256.91
-474	0.08			-474	0.04							315	1592.89
-472	0			-472	0.12							320	1076.22
-470	0.16			-470	0.04							325	699.877
-468	0			-468	0.12							330	392.637
-466	0			-466	0.04							335	201.589
-464	0.08			-464	0.12							340	87.1671
-462	0			-462	0.04							345	23.6132
-460	0.08			-460	0.08							350	7.85932
-458	0			-458	0.04							355	0
-456	0.16			-456	0.12							360	0
-454	0			-454	0.12
-452	0.08			-452	0.04
-450	0			-450	0.04
-448	0.16			-448	0.12
-446	0.08			-446	0.04
-444	-0.08			-444	0.12
-442	0			-442	0.12
-440	0.08			-440	0.04
-438	0.08			-438	0.04
-436	0			-436	0.08
-434	0			-434	0.12
-432	0.08			-432	0.04
-430	0			-430	0.04
-428	0.08			-428	0.12
-426	0.16			-426	0.04
-424	0			-424	0.16
-422	0.08			-422	0.04
-420	0			-420	0.12
-418	0			-418	0.04
-416	0.08			-416	0.08
-414	0			-414	0.08
-412	0.16			-412	0.04
-410	0.08			-410	0.04
-408	0			-408	0.08
-406	0			-406	0.08
-404	0.08			-404	0.04
-402	0			-402	0.04
-400	0.08			-400	0.12
-398	0			-398	0.12
-396	0.08			-396	0.04
-394	0			-394	0.04
-392	0.08			-392	0.12
-390	0			-390	0.04
-388	0.16			-388	0.12
-386	-0.08			-386	0.12
-384	0.16			-384	0.04
-382	0			-382	0.04
-380	0.08			-380	0.12
-378	0			-378	0.04
-376	0.08			-376	0.08
-374	0			-374	0.04
-372	0.08			-372	0.12
-370	0			-370	0.04
-368	0.08			-368	0.08
-366	0			-366	0.04
-364	0.08			-364	0.12
-362	0			-362	0.04
-360	0.08			-360	0.12
-358	0.08			-358	0.08
-356	0			-356	0.04
-354	0			-354	0.16
-352	0.08			-352	0.04
-350	0.08			-350	0.08
-348	0			-348	0.04
-346	0			-346	0.12
-344	0.16			-344	0.04
-342	0.08			-342	0.12
-340	0			-340	0.04
-338	0			-338	0.04
-336	0.16			-336	0.08
-334	0.08			-334	0.04
-332	0			-332	0.12
-330	0.08			-330	0.16
-328	0			-328	0.04
-326	0			-326	0.04
-324	0.16			-324	0.08
-322	0			-322	0.04
-320	0.16			-320	0.08
-318	0.08			-318	0.04
-316	0			-316	0.08
-314	0.08			-314	0.08
-312	0			-312	0.04
-310	0.08			-310	0.04
-308	0			-308	0.12
-306	0			-306	0.12
-304	0.08			-304	0.04
-302	0			-302	0.04
-300	0.08			-300	0.08
-298	0			-298	0.12
-296	0.16			-296	0.04
-294	0			-294	0.04
-292	0.16			-292	0.08
-290	0.08			-290	0.04
-288	0			-288	0.16
-286	0			-286	0.04
-284	0.08			-284	0.12
-282	0.08			-282	0.04
-280	0			-280	0.16
-278	0.16			-278	0.04
-276	0			-276	0.12
-274	0			-274	0.12
-272	0.08			-272	0.04
-270	0.08			-270	0.04
-268	0			-268	0.08
-266	0			-266	0.04
-264	0.16			-264	0.12
-262	0			-262	0.12
-260	0.08			-260	0.04
-258	0			-258	0.04
-256	0.08			-256	0.08
-254	0			-254	0.08
-252	0.08			-252	0.04
-250	0.16			-250	0.04
-248	0			-248	0.08
-246	0			-246	0.12
-244	0.08			-244	0.04
-242	0.08			-242	0.04
-240	0			-240	0.12
-238	0			-238	0.04
-236	0.16			-236	0.08
-234	0			-234	0.04
-232	0.16			-232	0.08
-230	0			-230	0.04
-228	0.08			-228	0.08
-226	0.08			-226	0.04
-224	0			-224	0.16
-222	0.16			-222	0.12
-220	0			-220	0.04
-218	0			-218	0.04
-216	0.08			-216	0.12
-214	0			-214	0.04
-212	0.08			-212	0.16
-210	0.08			-210	0.12
-208	0			-208	0.04
-206	0.08			-206	0.04
-204	0			-204	0.12
-202	0			-202	0.08
-200	0.08			-200	0.04
-198	0.08			-198	0.04
-196	0			-196	0.12
-194	0			-194	0.08
-192	0.08			-192	0.04
-190	0.08			-190	0.04
-188	0			-188	0.16
-186	0			-186	0.08
-184	0.08			-184	0.04
-182	0.16			-182	0.04
-180	0			-180	0.12
-178	0.08			-178	0.04
-176	0			-176	0.12
-174	0.08			-174	0.12
-172	0			-172	0.04
-170	0			-170	0.08
-168	0.08			-168	0.04
-166	0			-166	0.04
-164	0.08			-164	0.12
-162	0			-162	0.04
-160	0.08			-160	0.08
-158	0.08			-158	0.04
-156	0			-156	0.08
-154	0			-154	0.04
-152	0.16			-152	0.12
-150	0.16			-150	0.04
-148	0			-148	0.12
-146	0.08			-146	0.04
-144	0			-144	0.12
-142	0			-142	0.04
-140	0.16			-140	0.12
-138	0.08			-138	0.12
-136	0			-136	0.04
-134	0			-134	0.04
-132	0.16			-132	0.08
-130	0			-130	0.04
-128	0.08			-128	0.08
-126	0.08			-126	0.04
-124	0			-124	0.12
-122	0.08			-122	0.04
-120	0			-120	0.12
-118	0.08			-118	0.12
-116	0			-116	0.04
-114	0.08			-114	0.08
-112	0			-112	0.12
-110	0.08			-110	0.04
-108	0			-108	0.12
-106	0			-106	0.04
-104	0.08			-104	0.08
-102	0			-102	0.04
-100	0.16			-100	0.12
-98	0			-98	0.04
-96	0.16			-96	0.08
-94	0			-94	0.04
-92	0.16			-92	0.08
-90	0			-90	0.12
-88	0.08			-88	0.04
-86	0			-86	0.04
-84	0.08			-84	0.16
-82	0.16			-82	0.04
-80	-0.08			-80	0.12
-78	0			-78	0.04
-76	0.16			-76	0.12
-74	0.08			-74	0.12
-72	0			-72	0.04
-70	0			-70	0.12
-68	0.16			-68	0.04
-66	0			-66	0.12
-64	0.08			-64	0.04
-62	0.08			-62	0.04
-60	0			-60	0.12
-58	0			-58	0.08
-56	0.08			-56	0.04
-54	0.08			-54	0.08
-52	0			-52	0.04
-50	0			-50	0.04
-48	0.08			-48	0.08
-46	0.08			-46	0.08
-44	0			-44	0.04
-42	0.08			-42	0.08
-40	0			-40	0.04
-38	0			-38	0.04
-36	0.08			-36	0.08
-34	0			-34	0.08
-32	0.08			-32	0.04
-30	0			-30	0.04
-28	0.08			-28	0.08
-26	0.08			-26	0.04
-24	0			-24	0.08
-22	0.08			-22	0.12
-20	0			-20	0.04
-18	0.08			-18	0.08
-16	0			-16	0.08
-14	0			-14	0.08
-12	0.08			-12	0.04
-10	0.08			-10	0.08
-8	0			-8	0.04
-6	0			-6	0.04
-4	0.08			-4	0.08
-2	0.08			-2	0.04
0	0			0	0.08
2	0.08			2	0.12
4	-12.0979			4	-1
6	-11.8547			6	-0.76
8	-11.4091			8	-0.84
10	-11.008			10	-0.76
12	-10.3081			12	-0.68
14	-9.50194			14	-0.72
16	-8.99074			16	-0.64
18	-8.27506			18	-0.64
20	-7.53972			20	-0.6
22	-7.15435			22	-0.6
24	-6.65102			24	-0.56
26	-6.26565			26	-0.6
28	-5.78984			28	-0.48
30	-5.55784			30	-0.56
32	-5.28651			32	-0.44
34	-5.00338			34	-0.52
36	-4.78711			36	-0.44
38	-4.58263			38	-0.44
40	-4.36635			40	-0.36
42	-4.16			42	-0.44
44	-3.99266			44	-0.36
46	-3.92			46	-0.4
48	-3.70235			48	-0.28
50	-3.52			50	-0.32
52	-3.36			52	-0.28
54	-3.28			54	-0.32
56	-3.04			56	-0.24
58	-3.04			58	-0.24
60	-2.8			60	-0.32
62	-2.8			62	-0.28
64	-2.56			64	-0.16
66	-2.64			66	-0.24
68	-2.4			68	-0.2
70	-2.4			70	-0.24
72	-2.24			72	-0.12
74	-2.24			74	-0.12
76	-2.08			76	-0.24
78	-2.08			78	-0.2
80	-1.92			80	-0.12
82	-1.92			82	-0.12
84	-1.68			84	-0.16
86	-1.76			86	-0.16
88	-1.68			88	-0.12
90	-1.68			90	-0.16
92	-1.44			92	-0.08
94	-1.52			94	-0.12
96	-1.44			96	-0.04
98	-1.44			98	-0.08
100	-1.28			100	-0.12
102	-1.36			102	-2.13154e-16
104	-1.2			104	-0.12
106	-1.2			106	-0.12
108	-1.12			108	-0.04
110	-1.12			110	-0.08
112	-1.04			112	-0.04
114	-1.04			114	-2.13154e-16
116	-0.88			116	-0.08
118	-0.96			118	-0.08
120	-0.88			120	-2.13154e-16
122	-0.96			122	-0.04
124	-0.8			124	0.04
126	-0.8			126	-2.13154e-16
128	-0.72			128	-0.04
130	-0.8			130	0.04
132	-0.56			132	-0.04
134	-0.64			134	-2.13154e-16
136	-0.8			136	-0.04
138	-0.64			138	-2.13154e-16
140	-0.56			140	-0.04
142	-0.64			142	-2.13154e-16
144	-0.4			144	0.04
146	-0.56			146	0.04
148	-0.48			148	-2.13154e-16
150	-0.48			150	0.04
152	-0.56			152	-0.04
154	-0.48			154	-0.04
156	-0.4			156	0.08
158	-0.48			158	0.08
160	-0.32			160	-2.13154e-16
162	-0.48			162	-2.13154e-16
164	-0.32			164	0.04
166	-0.4			166	-2.13154e-16
168	-0.32			168	0.08
170	-0.4			170	-2.13154e-16
172	-0.24			172	0.08
174	-0.16			174	-2.13154e-16
176	-0.4			176	0.08
178	-0.32			178	0.12
180	-0.24			180	0.04
182	-0.32			182	-2.13154e-16
184	-0.16			184	0.08
186	-0.16			186	0.08
188	-0.32			188	-2.13154e-16
190	-0.16			190	0.04
192	-0.32			192	0.12
194	-0.16			194	0.04
196	-0.32			196	0.08
198	-0.24			198	0.04
200	-0.08			200	0.08
202	-0.16			202	0.04
204	-0.24			204	0.04
206	-0.16			206	0.04
208	-0.16			208	0.12
210	-0.08			210	0.04
212	-0.16			212	0.12
214	0			214	0.04
216	-0.16			216	0.08
218	0			218	0.04
220	-0.16			220	0.08
222	-0.16			222	0.04
224	-0.08			224	0.08
226	-0.08			226	0.04
228	-0.16			228	0.12
230	-0.16			230	0.04
232	0.08			232	0.08
234	0			234	0.04
236	-0.08			236	0.08
238	-0.08			238	-2.13154e-16
240	-0.08			240	0.12
242	-0.08			242	0.04
244	0			244	0.12
246	-0.08			246	0.04
248	0.08			248	0.08
250	-0.08			250	0.04
252	0			252	0.08
254	-0.08			254	0.08
256	0.08			256	0.04
258	0			258	0.04
260	-0.08			260	0.12
262	-0.08			262	0.04
264	0.08			264	0.12
266	0.08			266	0.04
268	-0.08			268	0.08
270	0			270	0.04
272	-0.08			272	0.08
274	0			274	0.04
276	-0.08			276	0.08
278	-0.08			278	0.12
280	0.08			280	0.04
282	0			282	0.04
284	-0.08			284	0.12
286	0			286	0.04
288	-0.08			288	0.08
290	0.08			290	0.04
292	0			292	0.12
294	0			294	0.04
296	0.08			296	0.12
298	-0.08			298	0.04
300	0.08			300	0.12
302	-0.08			302	0.04
304	0			304	0.12
306	0			306	0.04
308	-0.08			308	0.12
310	0			310	0.04
312	0.08			312	0.12
314	0			314	0.08
316	0.08			316	0.04
318	0			318	0.04
320	0			320	0.12
322	0			322	0.12
324	-0.08			324	0.04
326	0.08			326	0.04
328	-0.08			328	0.12
330	0			330	0.04
332	0.08			332	0.16
334	0			334	0.08
336	0.08			336	0.04
338	-0.08			338	0.04
340	0.08			340	0.12
342	0			342	0.12
344	0.08			344	0.04
346	0			346	0.04
348	0.08			348	0.16
350	0.08			350	0.04
352	0			352	0.08
354	0			354	0.04
356	0.16			356	0.08
358	0			358	0.04
360	0.08			360	0.12
362	0			362	0.04
364	0			364	0.12
366	0			366	0.16
368	0.16			368	0.04
370	0			370	0.04
372	0.08			372	0.12
374	0.08			374	0.08
376	0			376	0.04
378	0			378	0.12
380	0.08			380	0.04
382	0.08			382	0.04
384	0			384	0.08
386	0			386	0.04
388	0.08			388	0.12
390	0.08			390	0.08
392	0			392	0.04
394	0			394	0.04
396	0.16			396	0.12
398	0.08			398	0.04
400	0			400	0.16
402	0			402	0.12
404	0.08			404	0.04
406	0.08			406	0.08
408	0			408	0.04
410	0			410	0.04
412	0.16			412	0.08
414	0.08			414	0.12
416	0			416	0.04
418	0.08			418	0.04
420	0			420	0.12
422	0.08			422	0.04
424	0			424	0.08
426	0			426	0.04
428	0.16			428	0.12
430	0			430	0.04
432	0.08			432	0.12
434	0			434	0.08
436	0.08			436	0.04
438	0			438	0.08
440	0.08			440	0.04
442	0.08			442	0.04
444	0			444	0.08
446	0			446	0.04
448	0.08			448	0.12
450	0			450	0.04
452	0.08			452	0.16
454	0			454	0.08
456	0.16			456	0.04
458	0			458	0.04
460	0.08			460	0.08
462	0			462	0.04
464	0.08			464	0.12
466	0			466	0.12
468	0.08			468	0.04
470	0			470	0.04
472	0.16			472	0.12
474	0			474	0.04
476	0.08			476	0.12
478	0			478	0.08
480	0.08			480	0.04
482	0			482	0.04
484	0.08			484	0.12
486	0.16			486	0.04
488	0			488	0.12
490	0.08			490	0.08
492	0			492	0.04
494	0			494	0.04
496	0.08			496	0.12
498	-0.08			498	0.12
500	0.16			500	0.04
502	0.08			502	0.04
504	0			504	0.12
506	0.16			506	0.08
508	0			508	0.04
510	0.08			510	0.04
512	0			512	0.16
514	0.08			514	0.04
516	0			516	0.12
518	0			518	0.04
520	0.16			520	0.12
522	0.08			522	0.08
524	0			524	0.04
526	0.08			526	0.08
528	0			528	0.04
530	0			530	0.04
532	0.08			532	0.08
534	0			534	0.12
536	0.08			536	0.04
538	0.08			538	0.04
540	0			540	0.12
542	0			542	0.04
544	0.16			544	0.08
546	0			546	0.04
548	0.16			548	0.12
550	0			550	0.08
552	0.16			552	0.04
554	0.08			554	0.12
556	-0.08			556	0.04
558	0.08			558	0.04
560	-0.08			560	0.12
562	0.08			562	0.04
564	0			564	0.08
566	0.08			566	0.04
568	-0.08			568	0.08
570	0			570	0.08
572	0.08			572	0.04
574	0			574	0.04
576	0.08			576	0.12
578	0.16			578	0.12
580	0			580	0.04
582	0.08			582	0.16
584	0			584	0.04
586	0			586	0.04
588	0.16			588	0.08
				590	0.12
				592	0.04
				594	0.12
				596	0.04
				598	0.04
				600	0.12

## Sheet: Figure 2d-f
Figure 2d							Figure 2e							Figure 2f
T/K	a-axis	T/K	b-axis	T/K	c-axis		T/K	1 MHz	100 kHz	10 kHz	1 kHz	500 Hz		Compound	Dielectric
384	456.007	303	14.5738	390.1	1441.24		380.95	391.812	472.559	907.913	4109.62	6120.4		PVDF	50
383.6	454.924	304	14.5695	389.1	1421.7		380.95	393.212	472.97	909.754	4112.47	6131.69		(NPD)3Sb2Br9	~460 (1 kHz)
383.1	453.57	305	14.7319	388.1	1427.62		380.85	394.759	475.893	910.4	4119.38	6161.24		Croconic acid	850 (30 kHz)
382.6	451.539	306	14.7211	387.1	1431.84		380.75	396.266	477.226	912.442	4131.6	6182.9		(BM)2PbCl4	~900 (0.5 kHz)
382	450.05	307	14.6778	386	1518.42		380.55	397.929	479.797	913.266	4134.38	6182.27		(4,4-DFM)4AgBiI8	~1700 (0.5 kHz)
381.5	448.967	308	14.7319	385	1693.58		380.45	399.663	480.942	914.524	4142.58	6206.14		TGS	2000
381.1	447.207	309	14.8727	384	1753.59		380.35	401.446	484.046	915.505	4158.01	6224.89		(4,4-DFM)2PbI4	~2200 (0.5 kHz)
380.6	443.687	310	14.9268	383	1802.7		380.25	403.246	485.293	917.743	4158.89	6246.4		Rochelle salt	4000
380.1	445.176	311	15.0135	382	1974.59		380.15	405.186	487.89	919.663	4161.03	6248.88		(3-Pyrrolinium)CdCl3	~4600 (0.5 kHz)
379.5	443.281	312	15.0351	381.1	2056.45		380.05	407.113	490.16	921.267	4179.29	6275.54		BaTiO3	10000
379.1	441.521	313	15.1651	380	2138.3		379.95	409.087	491.947	922.471	4183.67	6294.76		MDABCO–NH4I3	~15000 (20 Hz)
378.5	441.386	314	15.2534	379	2334.76		379.75	411.118	494.972	924.269	4190.6	6311.95		KDP	20000
378	443.146	315	15.296	378	2400.24		379.65	413.201	496.982	926.467	4205.74	6329.46		DMAGeI3	102988(1 kHz)
377.8	442.333	316	15.3436	377	2547.58		379.55	415.299	501.168	927.438	4212.56	6333.75
377.4	440.032	317	15.4141	376.1	2686.73		379.35	417.621	502.53	930.165	4229.16	6375.63
377	441.25	318	15.4033	375	2784.96		379.25	419.837	504.581	932.767	4242.04	6394.94
376.8	438.814	319	15.609	374.1	2973.23		379.15	422.083	506.501	934.68	4252.31	6402.3
376.4	439.49	320	15.5874	373.1	3071.45		379.05	424.425	511.256	937.59	4263.27	6423.29
376	440.303	321	15.7173	372	3169.68		378.85	426.858	512.656	939.573	4272.37	6457.6
375.8	440.032	322	15.7823	371	3308.83		378.75	429.347	513.759	941.721	4277.1	6472.96
375.4	439.49	323	15.7931	370.1	3497.1		378.55	431.958	518.692	943.765	4287.78	6483.28
375.1	438.814	324	15.8364	369.1	3775.41		378.45	434.565	523.309	945.697	4295.71	6503.89
374.7	439.355	325	15.9555	368	4078.27		378.25	437.192	524.769	947.578	4310.48	6523.76
374.4	439.084	326	16.0421	367	4340.21		378.15	439.898	527.355	949.767	4317.44	6542.85
374	440.438	327	16.0963	366	4948.56		378.05	442.627	530.115	952.112	4320.31	6557.33
373.8	439.49	328	16.1179	365.1	5375.27		377.85	445.496	533.709	954.565	4320.78	6565.21
373.4	439.084	329	16.2046	364	6466.34		377.75	448.559	537.251	958.087	4336.23	6579.99
373.1	439.49	330	16.2695	363.9	6691.98		377.55	451.448	540.829	959.564	4332.21	6597.49
372.7	440.438	331	16.2695	363.8	6942.49		377.45	454.457	542.568	960.712	4336.14	6590.47
372.4	439.49	332	16.2912	363.7	7223.76		377.25	457.531	547.305	963.09	4349.76	6618.25
372	440.303	333	16.5294	363.5	7556.92		377.15	460.919	552.257	966.232	4358.28	6641.68
371.7	440.573	334	16.5511	363.4	7956.06		376.95	464.308	555.134	968.279	4364.6	6654.17
371.3	441.521	335	16.5835	363.3	8428.06		376.85	467.687	558.5	970.745	4361.6	6658.98
371	440.98	336	16.7568	363.2	8986.99		376.75	471.195	560.506	973.666	4367.95	6665.57
370.6	442.198	337	16.8867	363.1	9664.24		376.55	474.701	564.791	976.948	4374.99	6692.84
370.3	441.792	338	17.0058	363	10492.6		376.35	478.353	571.227	979.729	4380.6	6683.47
370	440.032	339	17.06	362.9	11548.6		376.25	481.579	574.371	982.487	4386.13	6707.52
369.7	440.709	340	17.2982	362.8	12922.9		376.05	485.457	579.611	984.888	4385.2	6708.52
369.3	440.98	341	17.3326	362.7	14784.6		375.95	489.298	583.815	987.915	4388.23	6713.62
369	440.303	342	17.5615	362.6	17469.6		375.75	493.424	586.88	990.461	4386.79	6723.04
368.7	442.604	343	17.599	362.5	21653.9		375.65	497.296	595.478	992.824	4382.36	6728.51
368.3	442.74	344	17.7855	362.4	28794.2		375.45	501.224	597.353	995.954	4378.83	6727.56
368	444.229	345	18.0237	362.3	40112		375.25	505.421	602.571	998.649	4382.27	6728.28
367.9	444.229	346	18.3594	362.3	55963.4		375.15	509.675	607.382	1000.93	4379.72	6736.07
367.7	445.853	347	18.6409	362.2	77830.4		375.05	514.091	612.923	1004.03	4380.23	6727.85
367.6	447.072	347.5	18.9225	362	102988		374.85	517.373	617.183	1006.5	4375.02	6739.4
367.5	447.342	348	19.0632	361.9	97199.7		374.75	521.1	620.664	1004.98	4357.01	6729.19
367.3	448.019	348.3	19.2256	361.9	77320.5		374.55	525.661	624.134	1008.19	4344.86	6706.05
367.2	449.644	348.7	19.3339	361.8	57186.1		374.45	530.51	629.673	1012.5	4348.66	6715.4
367.1	450.998	349	19.6154	361.7	43705.9		374.25	535.403	634.857	1016.38	4356.85	6739.46
367	451.516	349.3	19.6371	361.6	34690.8		374.05	540.208	640.684	1019.34	4340.27	6726.45
366.8	451.351	349.7	19.7237	361.5	28551.4		373.95	545.36	646.384	1023.53	4344.41	6712.49
366.6	452.376	350	19.9403	361.4	23482.7		373.75	550.441	652.453	1027.44	4340.77	6720.42
366.5	453.585	350.3	20.0597	361.3	18946.5		373.65	555.64	658.222	1032.35	4338.85	6711.45
366.4	453.744	350.7	20.2677	361.2	16105.9		373.45	560.885	662.449	1037.23	4343.73	6726.59
366.3	455.552	351	20.5172	361.1	13294.9		373.35	566.472	669.943	1041.92	4335.37	6731.4
366.1	456.917	351.3	20.8684	361	11697.4		373.25	572.049	676.792	1047.08	4344.36	6730.36
366	460.693	351.7	20.8282	360.9	9831.83		373.05	577.642	683.393	1053.29	4348.43	6747.07
365.7	469.359	352	21.2722	360.8	8275.27		372.95	583.535	690.976	1059.21	4353.83	6769.96
365.3	487.677	352.3	21.4779	360.7	7364.44		372.75	589.462	696.345	1063.74	4348.05	6759.63
365	500.328	352.7	21.5754	360.6	5936.28		372.65	595.602	704.47	1069.66	4349.04	6754.71
364.7	515.122	353	21.9327	360.5	5553.4		372.45	601.841	711.629	1074.84	4343.91	6760.24
364.3	533.862	353.3	22.0843	360.4	5325.03		372.35	608.45	719.792	1080.17	4340.27	6762.84
364	546.319	353.7	22.2684	360.3	5140.03		372.15	615.207	727.619	1086.66	4337.72	6746.89
363.9	550.373	354	22.3875	360.2	4927.27		372.05	622.096	735.634	1094.55	4349.04	6775.38
363.8	553.442	354.3	22.6907	360.1	4777.05		371.85	629.334	745.765	1103.05	4347.48	6782.04
363.7	557.753	354.7	23.113	360	4686.88		371.75	636.831	753.51	1109.3	4327.02	6718.86
363.6	562.027	355	23.3728	359.9	4585.45		371.55	644.732	764.613	1117.15	4335.51	6768.02
363.5	566.154	355.4	23.4378	359.8	4499.89		371.45	652.376	772.629	1127.29	4354.57	6787.6
363.4	570.136	355.7	23.7193	359.7	4390.44		371.25	660.215	782.605	1137.78	4371.58	6821.84
363.4	571.707	356	24.1525	359.6	4297.65		371.15	668.482	793.104	1146.7	4374	6832.66
363.2	580.913	356.3	24.3257	359.5	4144.88		370.95	677.176	803.422	1155.35	4359.39	6817.48
363.2	582.739	356.6	24.5639	359.4	4086.29		370.85	686.413	814.565	1164.64	4354.76	6802.51
363.1	587.415	357	25.1439	359.3	4025.05		370.75	696.085	827.809	1175.91	4350.15	6803.12
363	592.602	357.3	25.5653	359.2	3969.96		370.55	706.508	840.178	1190.57	4349.45	6790.99
362.9	596.73	357.6	26.0307	359.1	3930.09		370.35	717.402	854.168	1205.58	4343.01	6766.5
362.8	600.602	357.9	26.5062	359	3890.45		370.25	728.927	867.872	1220.87	4345.06	6770.57
362.7	604.329	358.1	26.5569	358.7	3722.43		370.05	741.125	884.068	1236.69	4347.64	6771.43
362.6	606.278	358.4	27.0171	358.3	3529.12		369.85	754.08	901.868	1253.57	4361.31	6797.99
362.5	606.819	358.6	27.4444	358	3464.68		369.75	767.719	917.452	1271.05	4371.85	6792.25
362.4	603.029	358.9	27.9505	357.9	3400.24		369.55	781.949	936.686	1289.47	4384.64	6820.6
362.3	599.103	359.1	28.4589	357.6	3289.78		369.35	796.998	955.374	1309.75	4399.55	6833.52
362.2	590.168	359.3	28.916	357.3	3173.18		369.25	812.614	977.795	1331.12	4412.78	6856.95
362.1	580.285	359.4	29.2169	357	3072.47		369.05	829.352	996.996	1353.33	4418.45	6857.31
362	565.123	359.6	29.3648	356	2740.74		368.85	846.831	1019.15	1377.04	4433.09	6860.81
361.9	549.012	359.8	29.8491	355	2420.86		368.75	865.261	1044.15	1401.75	4442.9	6878.4
361.8	536.422	360	30.496	354	2195.76		368.55	884.633	1070.41	1430.36	4466.3	6902.51
361.7	523.967	360.1	30.7954	352.9	1923.27		368.35	904.967	1097.06	1459	4481.32	6927.97
361.6	513.137	360.3	31.2776	352.5	1840.33		368.15	926.361	1126.14	1489.89	4502.28	6941.52
361.5	499.837	360.5	31.7375	352	1781.1		368.05	949.033	1157.31	1523.77	4520.33	6963.88
361.4	481.607	360.7	32.112	351.5	1698.16		367.85	972.909	1188.74	1558.78	4539.1	6975.83
361.3	473.361	360.9	32.4096	351	1615.23		367.65	998.285	1223.19	1596.39	4569.01	7009.38
361.3	461.077	361	33.1275	350.4	1567.84		367.55	1024.78	1260.1	1636.33	4601.11	7024.33
361.1	445.091	361.2	33.5385	349.8	1496.76		367.35	1052.44	1298.66	1680	4631.28	7063.45
361	422.878	361.4	33.951	349.2	1413.82		367.15	1081.62	1340.74	1725.84	4660.22	7107.23
360.6	401.002	361.6	34.4255	348.6	1354.59		366.95	1111.7	1382.35	1775.45	4706.37	7139.4
360.3	378.285	361.8	35.3202	347.9	1235.84		366.85	1143.55	1427.64	1827.78	4750.62	7165.73
360	360.279	362	35.8952	347.3	1139.16		366.65	1176.97	1477.03	1883.19	4788.71	7222.93
359.5	337.394	362.2	37.0453	346.6	1042.47		366.45	1211.41	1525.41	1941.81	4843.03	7271.47
359	321.239	362.4	38.0519	346	1046.19		366.35	1247.27	1579.53	2004.8	4893.22	7330.47
358.5	306.936	362.6	39.6941	345.3	923.481		366.15	1284.66	1635.96	2071.02	4948.56	7382.88
358	290.95	362.8	40.9657	344.8	878.859		366.05	1323.9	1693.65	2140.98	4998.24	7415.83
357.5	273.954	363	42.5993	344.1	830.518		365.85	1365.53	1757.92	2216.16	5063.09	7470.07
357	260.155	363.1	43.7663	343.5	741.273		365.65	1408.69	1824.66	2298.31	5137.09	7549.38
356.5	244.505	363.3	43.9178	342.9	704.088		365.55	1453.98	1896.91	2385.16	5209.08	7619.18
356	232.894	363.5	43.0142	342.3	644.591		365.35	1501.66	1969.48	2477.66	5289.97	7695.32
355.5	222.63	363.7	41.5707	341.7	623.674		365.25	1551.35	2050	2578.47	5375.27	7778.27
355	211.187	363.9	40.9649	341.1	559.982		365.05	1603.24	2136.16	2685.2	5472.1	7875.45
354	199.576	364.1	40.1349	340.5	498.412		364.95	1658.73	2227.82	2802.01	5578.2	7979.2
353.1	187.965	364.3	39.5571	339.9	489.92		364.85	1717.23	2325.86	2927.97	5686.49	8084.19
352	179.382	364.6	38.7763	339.3	394.943		364.65	1778.97	2433.72	3066.5	5813.8	8192.07
350.9	173.829	364.7	38.1744	338.8	359.401		364.55	1846.38	2548.68	3218	5952.77	8321.89
350	165.079	364.9	37.822	338.2	335.706		364.45	1914.6	2673.66	3383.42	6110.66	8466.8
349.1	158.516	365.2	37.1981	337.7	300.163		364.35	1988.56	2806.12	3564.94	6278.56	8631.17
347.9	148.756	365.4	36.5856	337.1	264.621		364.15	2067.11	2954.48	3767.45	6466.34	8812.58
347	146.064	365.6	36.3186	336.6	240.926		364.05	2153.78	3116.85	3994.65	6691.98	9030.27
346.1	138.491	365.8	35.9231	336.1	193.536		363.95	2245	3294.71	4248.59	6942.49	9256.83
345	130.751	366.1	35.6098	335.5	175.704		363.85	2344.86	3499.86	4536.37	7223.76	9519.22
344	124.188	366.3	35.1478	335	162.966		363.65	2453.96	3725.32	4869.3	7556.92	9816.9
343	122	366.6	34.8991	334.5	154.473		363.55	2573.16	3981.32	5258.87	7956.06	10210.5
342	118.13	366.8	34.6438	334	124.75		363.45	2699.95	4262.28	5708.63	8428.06	10659.8
341	113.25	367.1	34.4826	333.5	122.627		363.35	2840.09	4582.47	6234.15	8986.99	11182
340	108.875	367.4	34.1334	333	92.904		363.25	2995.03	4948.09	6857.51	9664.24	11825.3
339	106.687	367.7	33.9778	332.5	92.904		363.15	3166.97	5379.38	7614.1	10492.6	12622.1
338	103.995	367.9	33.7567	332	66.0312		363.05	3360.81	5880.71	8556.7	11548.6	13610.3
337	100.461	368.2	33.4323	331.5	64.0513		362.95	3580.37	6475.56	9754.19	12922.9	14893.6
336	97.2637	368.5	33.2654	331.1	64.909		362.85	3829.12	7200.47	11343.5	14784.6	16665.3
335	93.7299	369	32.8642	330.6	60.0224		362.75	4111.61	8089.72	13549.9	17469.6	19162.5
334	92.8885	369.5	32.6349	330.1	62.0542		362.65	4416.11	9160.54	16786.9	21653.9	23051.7
333	89.0181	370	32.3155	329.7	60.3948		362.55	4642.04	10266.8	21336.5	28794.2	29694.2
332	87.8402	371	31.8161	329.3	60.4646		362.45	4513.19	10749.6	25893.8	40112	40782.7
331	85.6526	372	31.4639	328.8	57.0384		362.45	3984.89	10321.9	29757.6	55963.4	57448.8
330	84.3064	373	31.2265	328.3	57.4746		362.35	3276.73	8959.05	31578.5	77830.4	83555.2
329	81.614	374	30.858	328	55.3567		362.15	2543.26	7022.86	27933.8	102988	113510
328	80.0995	375	30.5304	327.5	57.9184		362.05	2069.96	5488.25	21225.2	97199.7	113337
327	77.9119	376	30.3895	327.1	56.1728		362.05	1773.94	4430.2	15807.4	77320.5	95426.9
326	75.3878	377	30.2379	326.7	56.1665		361.95	1566.44	3723.9	12069.3	57186.1	76743.4
325	74.5464	378	29.978	326.3	54.0822		361.85	1407.54	3215.63	9402.06	43705.9	61596.8
324	71.0126	379	29.7074	325	51.4285		361.75	1282.07	2841.38	7813.76	34690.8	50996.2
323	68.6567	380	29.6099	324.3	54.3029		361.65	1179.02	2544.75	6694.98	28551.4	42684
322	70.0029	381	29.415	323.2	52.5464		361.55	1091.77	2298.08	5689.99	23482.7	35455.8
321	67.6471	382	29.3175	322.1	49.6316		361.45	1017.57	2090.44	4806.75	18946.5	29131.5
320	67.3105	383	29.2201	321.1	43.8746		361.35	953.036	1919.41	4179.29	16105.9	25205.3
319	65.2912			320.1	43.8225		361.25	896.359	1766.48	3619.22	13294.9	21151
318	63.6084			319.1	41.3052		361.15	845.57	1635.23	3234.36	11697.4	18701.6
317	62.9353			318	38.1378		361.05	800.142	1519.36	2838.67	9831.83	15816
316	61.5891			317.1	36.988		360.95	759.395	1414.59	2499.26	8275.27	13467.3
315	61.2526			316	40.3689		360.85	722.934	1325.36	2278.88	7364.44	11647.4
314	59.9064			315	35.7495		360.75	689.627	1244.04	2009.81	5936.28	9484.75
313	58.8967			314	37.7326		360.65	659.295	1172.15	1862.75	5553.4	8933.18
312	56.7091			312.9	37.1498		360.55	631.484	1108.93	1748.96	5325.03	8489.97
311	56.036			312.1	36.8597		360.45	605.92	1051.5	1648.73	5140.03	8186.42
310	54.5215			311.1	33.5561		360.35	582.173	998.073	1556.33	4927.27	7937.7
309	52.5022			310	31.1726		360.25	559.62	949.643	1474.26	4777.05	7683.65
308	53.3436			309	33.8342		360.15	539.376	903.677	1408.26	4686.88	7587.37
307	50.3146			308.1	32.791		360.05	520.432	864.825	1347.29	4585.45	7461.06
306	50.9877			307	31.063		359.95	502.756	828.356	1292.08	4499.89	7329.95
305	49.4732			306	32.3912		359.85	486.298	792.957	1239.14	4390.44	7246.6
304	50.4829			305	31.3592		359.75	470.985	759.559	1189.9	4297.65	7081.12
303	48.9684			304	31.9304		359.65	456.368	730.662	1140.72	4144.88	6883.44
302	47.6222			303	32.1256		359.55	442.629	702.087	1098.5	4086.29	6810.55
301	47.2856			302	28.3266		359.45	429.824	675.53	1061.72	4025.05	6712.33
300	43.0787			301	32.2223		359.35	417.332	651.217	1026.18	3969.96	6664.69
				300	31.5078		359.25	405.832	626.7	994.31	3930.09	6624.73
							359.15	394.848	604.707	966.015	3890.45	6590.04
							359.05	384.518	583.217	938.396	3859.63	6553.29
							358.95	374.696	563.815	913.569	3831.67	6523.58
							358.85	365.326	545.295	889.876	3803.28	6487.87
							358.75	356.481	526.973	867.495	3774.72	6456.61
							358.65	348.202	510.915	845.143	3739.6	6417.39
							358.65	340.118	495.455	825.841	3710.59	6397.27
							358.45	332.413	480.949	807.31	3688.71	6363.52
							358.35	325.229	467.195	790.309	3667.74	6348.43
							358.35	318.446	455.78	777.319	3675.85	6370.81
							358.25	311.884	443.05	761.003	3654.44	6355.07
							358.15	305.444	430.174	745.559	3624.51	6320.15
							358.05	299.361	419.042	730.919	3600.59	6303.21
							357.95	293.368	410.341	716.289	3580.05	6263.99
							357.85	287.626	397.511	703.022	3552.7	6232.64
							357.75	282.11	386.869	688.861	3528.64	6208.34
							357.65	276.824	379.609	677.436	3502.19	6152.93
							357.55	271.647	370.772	663.343	3476.82	6131.81
							357.45	266.573	362.193	652.157	3453.17	6099.14
							357.35	261.753	355.114	640.203	3426.84	6072.98
							357.25	257.032	347.118	628.394	3404.29	6052.68
							357.15	252.501	338.699	619.121	3383.42	6019.2
							357.05	248.168	333.991	608.683	3362.75	5998.76
							356.95	244.057	324.893	598.62	3341.54	5958.14
							356.85	239.987	318.645	589.038	3316.47	5934.85
							356.85	236.029	312.512	579.419	3296.2	5905.96
							356.65	232.25	306.562	571.127	3279.4	5874.23
							356.55	228.611	300.77	562.986	3256.81	5856.77
							356.55	225.079	295.977	554.247	3237.34	5830.65
							356.45	221.681	291.096	546.973	3217.96	5799.3
							356.35	218.37	285.473	539.465	3203.66	5788.14
							356.25	215.279	280.339	536.494	3200.97	5775.63
							356.15	212.129	276.756	528.216	3203.25	5785.63
							356.05	209.168	270.752	522.128	3190.22	5774.09
							355.95	206.293	269.471	516.368	3176.37	5763.79
							355.85	203.417	264.073	510.145	3161.71	5743.62
							355.75	200.651	260.962	503.546	3148.34	5719.29
							355.65	197.965	256.885	498.534	3134.54	5693.04
							355.65	195.316	251.979	492.523	3119.49	5676.62
							355.45	192.957	249.164	486.508	3099.68	5629.05
							355.45	190.533	245.342	481.123	3082.11	5613.62
							355.35	188.113	242.254	475.905	3066.25	5589.09
							355.25	185.77	236.806	470.027	3045.47	5555.25
							355.15	183.573	237.287	468.046	3035.71	5527.58
							355.05	181.44	232.736	462.869	3014.82	5495.23
							354.95	179.236	231.177	458.116	3002.78	5467.02
							354.85	177.127	227.021	453.348	2984.98	5458.55
							354.75	176.895	226.449	448.886	2972.83	5433.05
							354.65	173.793	222.448	445.543	2954.78	5411.16
							354.55	171.673	219.436	442.245	2943.6	5388.01
							354.55	169.555	217.299	439.196	2951.01	5396.27
							354.45	167.414	214.012	434.425	2932.41	5377.73
							354.35	164.847	210.268	427.87	2897.11	5325.3
							354.25	158.856	203.314	410.843	2808.67	5212.85
							354.15	152.308	194.64	389.535	2658.14	4955.93
							354.05	144.135	187.851	374.05	2558.51	4770.25
							353.85	137.382	179.239	357.14	2467.97	4631.01
							353.65	130.374	170.394	341.064	2385.48	4503.05
							353.45	123.305	161.597	326.704	2319.13	4391.89
							353.05	116.635	152.631	309.047	2228.09	4277.66
							352.65	110.345	143.992	293.436	2143.57	4145.81
							352.15	104.547	136.676	277.793	2086.97	4046.44
							351.65	99.274	129.356	264.339	2006.48	3933.11
							351.15	94.5044	123.253	251.118	1928.34	3780.64
							350.55	90.0924	118.018	239.298	1870.58	3689.09

## Sheet: Figure 2g
Electric field (kV/cm)	Ps （303 K)	Electric field (kV/cm)	Ps (313 K)	Electric field (kV/cm)	Ps (323 K)	Electric field (kV/cm)	Ps (333 K)	Electric field (kV/cm)	Ps (343 K)	Electric field (Kv/cm)	Ps (373 K）
0.01907	-19.1524	0.02766	-16.6642	0.00286	-14.3236	0.01335	-13.5256	0.00286	-12.7906	0.01907	-1.55535
0.04196	-18.8912	0.08583	-16.5504	0.08202	-14.337	0.08965	-13.4119	0.08965	-12.7542	0.04196	-1.38413
0.17738	-18.8297	0.16689	-16.3048	0.16213	-14.0687	0.15926	-13.2264	0.16499	-12.5557	0.17738	-1.13228
0.25177	-18.503	0.24509	-16.0651	0.247	-13.841	0.22984	-13.1007	0.24605	-12.4831	0.25177	-0.96555
0.34142	-18.4722	0.32234	-15.8105	0.30613	-13.6393	0.33951	-12.8434	0.32902	-12.3589	0.34142	-0.81686
0.4034	-18.2747	0.4034	-15.6697	0.41676	-13.5946	0.37289	-12.6878	0.41485	-12.1943	0.4034	-0.67665
0.49114	-18.1936	0.49782	-15.4779	0.494	-13.309	0.4921	-12.4724	0.48924	-11.9589	0.49114	-0.56201
0.5331	-17.8691	0.56458	-15.2683	0.56934	-13.2038	0.52738	-12.263	0.57602	-11.8337	0.5331	-0.42833
0.65327	-17.5568	0.64373	-15.0735	0.64564	-12.9027	0.65899	-12.0595	0.66471	-11.4074	0.65327	-0.31669
0.75913	-17.3662	0.70858	-14.8489	0.7124	-12.8342	0.71907	-11.904	0.70953	-11.118	0.75913	-0.18953
0.79155	-17.3824	0.79537	-14.6212	0.80967	-12.5853	0.80681	-11.6945	0.78106	-10.3769	0.79155	-0.08288
0.80872	-17.0904	0.89836	-14.3066	0.90122	-12.2974	0.87929	-11.2553	0.87166	-9.52962	0.80872	0.0378
0.98133	-16.4739	0.9737	-14.0855	0.94128	-12.0962	0.98038	-11.0363	0.97275	-8.21217	0.98133	0.15345
1.01376	-16.3441	1.03664	-13.9232	1.06049	-11.8412	1.05381	-10.3996	1.06812	-6.44418	1.01376	0.27011
1.15681	-16.1332	1.11294	-13.7255	1.091	-11.5594	1.13392	-9.59997	1.11675	-4.62248	1.15681	0.37725
1.19495	-15.825	1.2064	-13.3603	1.21689	-11.13	1.20068	-8.54111	1.19305	-1.59347	1.19495	0.49594
1.30272	-15.6141	1.29414	-13.0928	1.28651	-10.6335	1.30653	-6.52459	1.28937	1.79119	1.30272	0.59906
1.41811	-15.0977	1.4267	-12.5723	1.41525	-9.78003	1.39904	-2.98219	1.40667	5.90303	1.41811	0.79984
1.48964	-14.6229	1.49822	-12.2044	1.50585	-9.08894	1.49822	-0.88809	1.50204	7.92621	1.48964	0.92201
1.58596	-14.461	1.55068	-11.8445	1.58978	-8.04361	1.58978	1.10331	1.59168	9.52226	1.58596	1.02064
1.65558	-14.0274	1.65749	-11.3046	1.65939	-7.09107	1.66893	3.08468	1.66893	10.2189	1.65558	1.1448
1.72234	-13.7681	1.72901	-10.775	1.73283	-5.78948	1.72138	4.77897	1.69945	10.6653	1.72234	1.21789
1.79482	-13.2258	1.77002	-10.4434	1.82915	-4.27319	1.81198	6.9631	1.79863	11.0943	1.79482	1.33455
1.88828	-12.7712	1.8816	-8.91412	1.88732	-2.42144	1.88541	8.89392	1.87779	11.4152	1.88828	1.44221
2.01702	-11.4488	2.02179	-6.68551	2.03037	1.49726	1.99413	11.8397	2.02942	11.9567	2.01702	1.64899
2.10762	-10.5468	2.10095	-5.12748	2.09904	3.63596	2.09904	12.7853	2.09236	12.3507	2.10762	1.76464
2.17629	-9.35791	2.1801	-3.35197	2.18678	5.40102	2.1925	13.2283	2.17533	12.651	2.17629	1.8828
2.26593	-8.11674	2.26402	-1.66835	2.25639	7.48116	2.23732	13.6878	2.27833	13.0054	2.26593	1.99294
2.34509	-6.59809	2.33936	0.35834	2.32506	9.27871	2.35462	13.993	2.34318	13.2475	2.34509	2.11463
2.4271	-4.92833	2.42424	2.3536	2.40612	11.2683	2.42806	14.319	2.40994	13.5357	2.4271	2.22128
2.49958	-3.1547	2.51961	4.2731	2.49958	12.7594	2.49958	14.7186	2.51103	13.7087	2.49958	2.34244
2.58446	-1.51616	2.58446	6.38005	2.59495	14.2022	2.58923	14.9563	2.57969	14.0736	2.58446	2.45456
2.65694	0.25217	2.65312	8.41141	2.67124	15.4572	2.66457	15.3263	2.66361	14.3678	2.65694	2.56624
2.7523	3.10745	2.72274	10.0855	2.70367	15.9082	2.7523	15.5279	2.73323	14.5876	2.7523	2.6889
2.84195	5.55715	2.8286	12.605	2.83718	16.8072	2.83337	15.8838	2.80857	14.9291	2.84195	2.80504
2.93255	7.3417	2.89726	14.4304	2.91824	17.4574	2.91157	16.1536	2.89822	15.1462	2.93255	2.93524
2.9707	9.12625	3.01266	16.6285	2.99263	17.785	2.97737	16.4895	3.00407	15.4243	2.9707	3.04388
3.0632	11.3301	3.06034	17.5541	3.03268	18.1322	3.07751	16.6818	3.05557	15.6453	3.0632	3.16755
3.11565	13.0523	3.12996	18.5439	3.15094	18.4583	3.11089	16.8711	3.1395	15.9782	3.11565	3.2922
3.22247	15.15	3.20053	19.4439	3.19481	18.8176	3.20625	17.2268	3.24345	16.3005	3.22247	3.41239
3.29971	16.7488	3.29304	20.2667	3.31402	19.1282	3.28732	17.5737	3.30353	16.5471	3.29971	3.53003
3.38745	18.1171	3.39508	20.8152	3.37792	19.4714	3.38078	17.8166	3.38078	16.7727	3.38745	3.66173
3.47138	19.3045	3.4523	21.281	3.46565	19.7932	3.45707	18.2089	3.44181	17.0717	3.47138	3.77588
3.54958	20.3636	3.54099	21.7114	3.55625	20.0484	3.49617	18.3804	3.54099	17.3236	3.54958	3.90555
3.62301	21.0526	3.59631	21.9778	3.61538	20.433	3.63064	18.7881	3.60584	17.5727	3.62301	4.02623
3.69263	21.7854	3.70979	22.3873	3.68595	20.7621	3.71933	19.0916	3.69072	17.7906	3.69263	4.14739
3.78513	22.2235	3.8147	22.7177	3.78418	21.0548	3.78418	19.2365	3.76988	18.0658	3.78513	4.27204
3.86238	22.7812	3.86715	22.8579	3.85475	21.3695	3.82042	19.2998	3.86047	18.2891	3.86238	4.41173
3.94058	23.145	3.93677	23.1433	3.93009	21.6945	3.94535	19.6815	3.92151	18.4622	3.94058	4.52888
4.02069	23.5282	4.03404	23.5438	4.00925	21.9493	4.02069	19.907	4.03214	18.882	4.02069	4.66759
4.09699	23.955	4.10366	23.866	4.10366	22.2127	4.05598	20.0718	4.10175	19.0008	4.09699	4.78073
4.1666	24.3915	4.18663	24.216	4.17805	22.4875	4.19903	20.6182	4.18854	19.3017	4.1666	4.9194
4.26483	24.7359	4.2572	24.425	4.24576	22.7979	4.26769	20.743	4.25434	19.575	4.26483	5.04758
4.35257	25.0851	4.3478	24.7489	4.32873	23.0901	4.33731	21.1472	4.33922	19.7949	4.35257	5.18426
4.42028	25.5798	4.4117	25.1009	4.42886	23.3786	4.41265	21.3208	4.40502	20.0569	4.42028	5.30295
4.50993	25.8757	4.51088	25.4199	4.49848	23.7173	4.50325	21.635	4.51088	20.3406	4.50993	5.43964
4.55856	26.1424	4.5805	25.8118	4.55952	24.0403	4.58241	21.8984	4.5681	20.5445	4.55856	5.5668
4.66442	26.6274	4.67014	26.0045	4.67205	24.2766	4.65775	22.1792	4.66824	20.8338	4.66442	5.70499
4.7493	26.9669	4.73309	26.3926	4.65679	24.316	4.7369	22.4548	4.72641	21.0668	4.7493	5.83815
4.83799	27.2386	4.83322	26.6983	4.8151	24.6075	4.80938	22.7914	4.83227	21.285	4.83799	5.98538
4.91428	27.418	4.89807	26.9283	4.89998	24.8911	4.89712	22.9485	4.91047	21.4792	4.91428	6.10601
5.00012	27.7255	4.96864	27.489	4.98581	25.4031	4.97341	23.3203	4.98104	21.731	5.00012	6.25523
4.95243	27.84	4.97341	27.2988	4.92477	25.4674	4.94862	23.1824	4.91428	21.857	4.95243	6.25024
4.8914	27.84	4.85897	27.4339	4.86374	25.474	4.84467	23.2724	4.87137	21.9461	4.8914	6.2262
4.78268	27.8497	4.79603	27.3438	4.77505	25.3628	4.79126	23.0871	4.8008	21.7835	4.78268	6.1746
4.72546	27.8012	4.66728	27.2838	4.70638	25.2102	4.69494	23.125	4.69589	21.7678	4.72546	6.14006
4.6072	27.7769	4.63104	27.1386	4.61578	25.1623	4.62723	22.9714	4.60815	21.6523	4.6072	6.07898
4.52232	27.8757	4.52709	27.0835	4.54998	25.088	4.54426	22.8908	4.54998	21.5736	4.52232	6.05044
4.47178	27.8254	4.45747	27.0484	4.43745	25.1544	4.47178	22.8104	4.44984	21.4949	4.47178	5.99786
4.3745	27.7844	4.39167	26.9483	4.3869	24.8937	4.37927	22.7346	4.39549	21.432	4.3745	5.95283
4.29916	27.7963	4.31156	26.9126	4.28867	24.9091	4.31633	22.6332	4.30584	21.3182	4.29916	5.90126
4.16946	27.6508	4.15039	26.693	4.16851	24.639	4.14944	22.5091	4.17328	21.1539	4.16946	5.80612
4.08268	27.6411	4.09889	26.5656	4.08077	24.5769	4.09412	22.4137	4.09603	21.0909	4.08268	5.76458
4.00734	27.5538	4.00543	26.4526	4.00829	24.3349	4.00829	22.2923	3.99971	20.9597	4.00734	5.70248
3.94726	27.5296	3.93677	26.3358	3.9959	24.3003	3.93963	22.2402	3.94154	20.8863	3.94726	5.66044
3.8023	27.4083	3.83759	26.2324	3.85761	24.2294	3.84712	22.1015	3.85571	20.7918	3.8023	5.59684
3.78418	27.3501	3.78895	26.1673	3.73268	24.0324	3.78132	22.0234	3.78418	20.6397	3.78418	5.54175
3.66879	27.3016	3.60203	25.977	3.70121	24.0088	3.68118	21.8964	3.68595	20.5017	3.66879	5.48018
3.62015	27.258	3.60775	25.9019	3.59058	23.7567	3.60012	21.7714	3.60966	20.4613	3.62015	5.43112
3.49999	27.1318	3.52287	25.8519	3.51811	23.6022	3.52097	21.6661	3.52383	20.3019	3.49999	5.36651
3.50189	27.1415	3.49045	25.8318	3.49999	23.6228	3.50475	21.6046	3.51048	20.2409	3.50189	5.35703
3.42274	27.0408	3.43132	25.7167	3.42751	23.455	3.40748	21.4509	3.43704	20.2042	3.42274	5.29691
3.31402	26.9756	3.34358	25.6065	3.34072	23.3928	3.34263	21.3667	3.33595	20.0502	3.31402	5.22885
3.2568	26.8505	3.26634	25.4764	3.27587	23.2526	3.25298	21.2386	3.26443	19.9628	3.2568	5.16776
3.18623	26.7762	3.17669	25.2911	3.1662	23.1937	3.17764	21.1156	3.18813	19.8631	3.18623	5.09666
3.16238	26.7729	3.18623	25.2661	3.15094	23.1255	3.17764	20.9496	3.17478	19.7897	3.16238	5.08665
3.08704	26.6787	3.088	25.0558	3.08037	22.9532	3.07465	20.9717	3.07274	19.669	3.08704	5.02204
3.01266	26.5393	2.99358	24.9356	2.99931	22.8492	3.01933	20.731	2.99931	19.4899	3.01266	4.95645
2.92683	26.4383	2.92015	24.7804	2.94018	22.646	2.91061	20.6818	2.9192	19.4067	2.92683	4.89488
2.83432	26.2588	2.84481	24.6753	2.83814	22.4939	2.84386	20.4973	2.85339	19.2965	2.83432	4.81226
2.76947	26.1723	2.76947	24.4441	2.77424	22.3624	2.77901	20.3407	2.76184	19.1653	2.76947	4.75268
2.68555	26.0363	2.68364	24.3148	2.67315	22.2092	2.6989	20.1932	2.67124	18.9986	2.68555	4.6821
2.58732	25.8805	2.5959	24.2147	2.62833	22.0473	2.5959	20.1179	2.59495	18.8795	2.58732	4.61753
2.51961	25.7641	2.52342	24.0381	2.53582	21.8662	2.52056	19.906	2.52628	18.7193	2.51961	4.54541
2.43664	25.6137	2.40231	23.8642	2.44618	21.6504	2.44331	19.7675	2.4004	18.4937	2.43664	4.47383
2.37179	25.4906	2.37179	23.7291	2.38705	21.5038	2.35844	19.5467	2.36797	18.3058	2.37179	4.39871
2.26784	25.2275	2.27833	23.5646	2.28787	21.2438	2.30026	19.4733	2.28119	18.2851	2.26784	4.33564
2.21348	25.1028	2.22683	23.3886	2.21539	21.0718	2.20776	19.3085	2.19727	18.1105	2.21348	4.25351
2.13146	25.0409	2.1019	23.2034	2.13242	20.9047	2.09427	19.2304	2.09522	17.9533	2.13146	4.18541
2.05898	24.8959	2.0771	23.0432	2.038	20.811	2.05898	19.1003	2.04849	17.8064	2.05898	4.1028
1.94836	24.7187	1.96076	22.8273	1.95599	20.6371	1.94168	18.9615	1.91021	17.523	1.94836	4.0227
1.88923	24.6049	1.88732	22.5664	1.88255	20.484	1.88923	18.762	1.89495	17.4863	1.88923	3.9456
1.82533	24.4839	1.80245	22.4485	1.77002	20.1252	1.77193	18.4671	1.83678	17.3814	1.82533	3.81387
1.73378	24.2563	1.70899	22.2421	1.74046	20.0701	1.73378	18.4064	1.72424	17.0928	1.73378	3.72959
1.5955	23.9894	1.58882	22.0218	1.59836	19.7514	1.57452	18.0936	1.58596	16.8514	1.5955	3.57975
1.50776	23.7614	1.48773	21.7414	1.52779	19.5344	1.51253	17.7961	1.4925	16.7517	1.50776	3.50015
1.43147	23.5944	1.44768	21.6263	1.4391	19.3695	1.4267	17.7112	1.43242	16.5705	1.43147	3.42054
1.35326	23.3627	1.34659	21.391	1.36852	19.1957	1.33801	17.5725	1.35326	16.3851	1.35326	3.33158
1.25408	23.1271	1.24741	21.2107	1.27029	18.9953	1.2722	17.3309	1.26076	16.2166	1.25408	3.24729
1.19209	23.0481	1.17493	21.0005	1.16634	18.8806	1.16634	17.166	1.17779	16.0486	1.19209	3.15833
1.11389	22.8679	1.07956	20.8152	1.11961	18.7231	1.1425	17.0273	1.10149	15.9175	1.11389	3.06936
1.02329	22.7135	1.0004	20.5899	1.04141	18.4867	1.02329	16.8101	1.02711	15.7113	1.02329	2.92888
0.94891	22.5387	0.93842	20.4321	0.93746	18.36	0.94414	16.5749	0.94414	15.6001	0.94891	2.89143
0.8564	22.3544	0.92125	20.3646	0.86212	18.0954	0.85545	16.4486	0.8564	15.4772	0.8564	2.74159
0.79632	22.1878	0.76294	19.9891	0.79918	17.9038	0.78487	16.2208	0.78011	15.3042	0.79632	2.5777
0.6876	21.9228	0.69141	19.8208	0.6876	17.8054	0.70286	16.0415	0.69714	15.0967	0.6876	2.48873
0.63801	21.8095	0.61321	19.55	0.61703	17.5711	0.59414	15.8303	0.6237	14.9323	0.63801	2.39977
0.52738	21.4572	0.52071	19.3332	0.51212	17.3366	0.54264	15.6977	0.54264	14.7125	0.52738	2.28739
0.47207	21.2053	0.46635	19.2231	0.45395	17.1161	0.43964	15.4226	0.45872	14.5614	0.47207	2.13755
0.38815	21.0647	0.38433	18.9928	0.38433	16.855	0.39005	15.3445	0.39005	14.4064	0.38815	2.0439
0.31376	20.9354	0.30041	18.8026	0.30708	16.66	0.30613	15.1563	0.31376	14.2227	0.31376	1.93152
0.22888	20.6514	0.21172	18.5857	0.22698	16.4641	0.21076	14.937	0.22316	14.0548	0.22888	1.75359
0.15736	20.5049	0.13733	18.2763	0.15163	16.2337	0.17834	14.8415	0.10872	13.7767	0.15736	1.64589
0.06485	20.2144	0.05245	18.0798	0.05341	16.111	0.06771	14.7113	0.03719	13.6403	0.06485	1.44454
-0.02575	20.0736	-0.0267	17.881	-0.00668	15.8709	-0.0267	14.4912	0.04005	13.5354	-0.02575	1.37899
-0.09823	19.8911	-0.0906	17.5699	-0.08202	15.6192	-0.06676	14.3384	-0.11349	13.3727	-0.09823	1.18232
-0.17548	19.6944	-0.17357	17.4257	-0.16975	15.5121	-0.17262	14.0312	-0.1564	13.1996	-0.17548	1.11728
-0.26226	19.459	-0.25272	17.1922	-0.25463	15.2076	-0.25368	13.7238	-0.23079	13.0002	-0.26226	0.95303
-0.33283	19.1774	-0.33093	16.8982	-0.32234	14.9102	-0.33188	13.5596	-0.33474	12.6978	-0.33283	0.82736
-0.41485	18.8586	-0.4139	16.6822	-0.40722	14.7047	-0.41008	13.2088	-0.38529	12.4126	-0.41485	0.70121
-0.48351	18.6916	-0.49591	16.3713	-0.45872	14.4535	-0.49686	13.0654	-0.49686	11.9836	-0.48351	0.58103
-0.57888	18.4776	-0.57221	16.1368	-0.55981	14.3038	-0.57602	12.6763	-0.56076	11.4366	-0.57888	0.45435
-0.64182	18.1279	-0.64755	15.9365	-0.67616	13.8154	-0.66757	12.2733	-0.68379	9.70013	-0.64182	0.33773
-0.72956	17.8765	-0.73052	15.5816	-0.72765	13.6312	-0.70477	11.9097	-0.71716	8.61745	-0.72956	0.23456
-0.78964	17.4577	-0.81348	15.3798	-0.78774	13.1967	-0.81348	10.614	-0.79441	6.21125	-0.78964	0.12191
-0.8831	17.2135	-0.88692	14.9524	-0.88215	12.736	-0.88978	9.2941	-0.88024	2.95133	-0.8831	0.00476
-0.95558	16.8486	-0.96512	14.5936	-0.94795	12.0838	-0.98038	7.54363	-0.97561	-0.56096	-0.95558	-0.1134
-1.05476	16.6342	-1.06239	14.2606	-1.05381	11.4454	-1.05	5.18209	-1.03664	-3.86748	-1.05476	-0.21203
-1.11485	16.2129	-1.13297	13.8063	-1.13583	10.5508	-1.13678	2.66467	-1.12152	-6.0583	-1.11485	-0.33923
-1.20354	15.7569	-1.21021	13.0475	-1.20068	9.23073	-1.19972	-0.13463	-1.21307	-7.59175	-1.20354	-0.44835
-1.28079	15.2045	-1.30463	12.5586	-1.2846	8.10475	-1.29128	-2.57578	-1.2846	-8.69638	-1.28079	-0.555
-1.37234	14.8517	-1.37711	11.481	-1.34468	6.31907	-1.36089	-5.03836	-1.35994	-9.2468	-1.37234	-0.67065
-1.44196	14.0213	-1.46198	10.5538	-1.46198	3.5351	-1.43623	-7.12634	-1.44672	-9.61942	-1.44196	-0.7848
-1.52874	13.4212	-1.52588	9.25786	-1.56498	1.10264	-1.53256	-8.68852	-1.53828	-10.1778	-1.52874	-0.88646
-1.62029	12.6151	-1.60408	7.80335	-1.60217	0.01517	-1.60122	-10.061	-1.61934	-10.5997	-1.62029	-1.0011
-1.67847	11.4435	-1.68419	6.05834	-1.6861	-2.60931	-1.71757	-11.1859	-1.69659	-10.9048	-1.67847	-1.11878
-1.7786	10.4515	-1.77765	4.31368	-1.77383	-5.37922	-1.75762	-11.5594	-1.77097	-11.2908	-1.7786	-1.23694
-1.85204	9.08945	-1.84631	2.24076	-1.81484	-7.17896	-1.8425	-11.914	-1.83296	-11.6877	-1.85204	-1.34258
-1.92833	7.43179	-1.93596	0.33739	-1.93691	-9.70984	-1.92547	-12.3139	-1.93882	-12.1075	-1.92833	-1.46423
-2.00939	5.67553	-2.0113	-1.72635	-2.01702	-11.2143	-1.99032	-12.7357	-2.03133	-12.5473	-2.00939	-1.57688
-2.09808	3.7445	-2.09618	-3.79088	-2.03705	-11.7627	-2.11525	-13.2922	-2.07138	-12.6097	-2.09808	-1.69504
-2.14768	2.30645	-2.17247	-5.79191	-2.17629	-13.2109	-2.16198	-13.5156	-2.18296	-13.032	-2.14768	-1.8027
-2.26498	-0.94989	-2.26021	-7.83905	-2.22302	-13.6327	-2.25639	-13.8965	-2.24018	-13.2923	-2.26498	-1.92488
-2.3737	-3.83351	-2.3098	-9.8917	-2.33173	-14.3076	-2.30026	-14.1239	-2.33936	-13.5167	-2.3737	-2.04251
-2.42806	-5.28513	-2.42043	-11.5327	-2.42329	-15.0528	-2.41184	-14.5069	-2.39849	-13.753	-2.42806	-2.15168
-2.49958	-7.52141	-2.48814	-13.2801	-2.491	-15.4626	-2.47765	-14.7762	-2.48241	-14.0011	-2.49958	-2.27985
-2.59304	-10.1892	-2.5816	-14.7751	-2.52724	-15.834	-2.57969	-15.0873	-2.55776	-14.2807	-2.59304	-2.38598
-2.64454	-11.9155	-2.65217	-16.154	-2.64454	-16.2662	-2.6722	-15.3985	-2.68173	-14.5579	-2.64454	-2.51966
-2.77519	-14.858	-2.73228	-17.2334	-2.75803	-16.6255	-2.7132	-15.6617	-2.72846	-14.7659	-2.77519	-2.6298
-2.8019	-15.7407	-2.79522	-17.8358	-2.8162	-16.9907	-2.81334	-15.9266	-2.82288	-14.9892	-2.8019	-2.76199
-2.91443	-17.1139	-2.88773	-18.557	-2.90489	-17.1064	-2.88773	-16.2056	-2.88963	-15.3547	-2.91443	-2.87014
-2.96497	-17.6828	-2.97451	-19.0108	-2.98309	-17.5387	-2.96497	-16.567	-2.98214	-15.5517	-2.96497	-3.00431
-3.03745	-18.6636	-3.04985	-19.4484	-3.0613	-17.9405	-3.04222	-16.8511	-3.0508	-15.7696	-3.03745	-3.11648
-3.11947	-19.6052	-3.12138	-19.7563	-3.12805	-18.2336	-3.1414	-17.2115	-3.15285	-16.1376	-3.11947	-3.25016
-3.21007	-20.3702	-3.21293	-20.2425	-3.25394	-18.7016	-3.21579	-17.403	-3.22437	-16.3064	-3.21007	-3.35981
-3.30067	-21.0568	-3.29495	-20.4936	-3.28541	-18.8147	-3.28541	-17.768	-3.27873	-16.5325	-3.30067	-3.4935
-3.38841	-21.4295	-3.36933	-21.0528	-3.37982	-19.1643	-3.39127	-18.1091	-3.38745	-17.0261	-3.38841	-3.61665
-3.44658	-21.7826	-3.48568	-21.4498	-3.46088	-19.3656	-3.42369	-18.3245	-3.46184	-17.2326	-3.44658	-3.74081
-3.53909	-22.2338	-3.52001	-21.5471	-3.4771	-19.5722	-3.52955	-18.516	-3.5429	-17.3228	-3.53909	-3.85748
-3.61347	-22.4496	-3.62015	-21.8631	-3.62969	-19.9923	-3.58677	-18.8391	-3.59345	-17.6365	-3.61347	-3.98715
-3.67451	-22.9988	-3.66974	-22.1062	-3.72315	-20.181	-3.69167	-19.0545	-3.69072	-17.9275	-3.67451	-4.11233
-3.72982	-23.0969	-3.71361	-22.171	-3.71361	-20.2663	-3.7241	-19.234	-3.70979	-18.0027	-3.72982	-4.1574
-3.77464	-23.3127	-3.77369	-22.6896	-3.79276	-20.5646	-3.78227	-19.4333	-3.78609	-18.3845	-3.77464	-4.27905
-3.87001	-23.7246	-3.87383	-22.9165	-3.87478	-20.8336	-3.87859	-19.7067	-3.83759	-18.5071	-3.87001	-4.41173
-3.94058	-23.8816	-3.94726	-23.1758	-3.95298	-21.0865	-3.95489	-19.9328	-3.9463	-18.8751	-3.94058	-4.53491
-4.01497	-24.3131	-4.03404	-23.5323	-4.03309	-21.438	-4.03977	-20.2094	-4.01402	-19.0683	-4.01497	-4.67809
-4.11224	-24.5878	-4.11129	-23.8483	-4.11511	-21.7069	-4.11224	-20.5445	-4.09508	-19.3777	-4.11224	-4.79876
-4.17709	-25.0389	-4.1914	-24.2697	-4.19521	-21.9892	-4.24194	-20.8796	-4.20761	-19.6918	-4.17709	-4.93594
-4.27151	-25.2939	-4.29916	-24.6181	-4.26579	-22.2708	-4.27055	-21.0651	-4.26102	-19.8927	-4.27151	-5.05609
-4.36974	-25.7647	-4.35543	-24.9666	-4.36211	-22.4763	-4.33064	-21.2342	-4.35162	-20.0477	-4.36974	-5.19829
-4.42791	-25.9805	-4.44222	-25.1448	-4.4241	-22.8667	-4.42314	-21.5216	-4.46796	-20.4368	-4.42791	-5.32448
-4.52042	-26.314	-4.48418	-25.4807	-4.50039	-23.2413	-4.53854	-21.8489	-4.51851	-20.6881	-4.52042	-5.46465
-4.58241	-26.5886	-4.59004	-25.785	-4.58717	-23.3594	-4.57954	-22.0813	-4.58813	-20.8507	-4.58241	-5.5818
-4.6587	-26.6826	-4.63963	-26.1543	-4.63486	-23.5661	-4.65488	-22.3135	-4.68636	-21.1638	-4.6587	-5.73203
-4.73023	-27.0923	-4.74262	-26.3441	-4.74358	-23.9949	-4.74739	-22.5806	-4.73595	-21.4435	-4.73023	-5.86421
-4.81987	-27.4365	-4.81796	-26.6116	-4.82464	-24.3028	-4.83322	-22.7824	-4.83513	-21.5746	-4.81987	-6.00488
-4.91428	-27.7017	-4.94576	-26.9194	-4.88949	-24.5037	-4.93336	-23.0098	-4.9181	-21.8094	-4.91428	-6.12855
-4.96769	-28.2372	-4.98295	-27.2909	-4.99439	-24.7758	-4.98772	-23.2827	-4.97437	-22.2073	-4.96769	-6.28575
-4.89712	-28.2177	-4.86946	-27.3489	-4.91715	-24.8081	-4.8933	-23.309	-4.90952	-22.0964	-4.89712	-6.24671
-4.82178	-28.1739	-4.82273	-27.2841	-4.8399	-24.7533	-4.84657	-23.2013	-4.82082	-22.1186	-4.82178	-6.22069
-4.7369	-28.217	-4.73785	-27.243	-4.73309	-24.6559	-4.74453	-23.1791	-4.7493	-21.9846	-4.7369	-6.1641
-4.67873	-28.0991	-4.66442	-27.0513	-4.67682	-24.589	-4.67777	-23.0959	-4.66347	-22.0082	-4.67873	-6.13305
-4.58813	-28.0919	-4.58431	-27.0215	-4.58527	-24.5098	-4.56905	-22.9739	-4.60243	-21.9088	-4.58813	-6.07999
-4.50516	-28.024	-4.51374	-26.9194	-4.53377	-24.4307	-4.50611	-23.0397	-4.50611	-21.8938	-4.50516	-6.03945
-4.42505	-27.9771	-4.43173	-26.8299	-4.42028	-24.2784	-4.40693	-22.8841	-4.42314	-21.7673	-4.42505	-5.99689
-4.35638	-27.9832	-4.34399	-26.7612	-4.35162	-24.2176	-4.35734	-22.8602	-4.33731	-21.7327	-4.35638	-5.95984
-4.28581	-27.9403	-4.28104	-26.6277	-4.27532	-24.1262	-4.24957	-22.6926	-4.2963	-21.6755	-4.28581	-5.90374
-4.19235	-27.8571	-4.21238	-26.4575	-4.19235	-24.0288	-4.16565	-22.6388	-4.20094	-21.6216	-4.19235	-5.86271
-4.11224	-27.8363	-4.11415	-26.3117	-4.10557	-23.9192	-4.1132	-22.526	-4.09603	-21.552	-4.11224	-5.7891
-4.09508	-27.7841	-4.08173	-26.2874	-4.02641	-23.7609	-4.02355	-22.4425	-4.02165	-21.3862	-4.09508	-5.76056
-3.93391	-27.6329	-3.95775	-26.1889	-3.94917	-23.7062	-3.9444	-22.3696	-3.94917	-21.2505	-3.93391	-5.70049
-3.87478	-27.6381	-3.87764	-26.0853	-3.87287	-23.6192	-3.87859	-22.2259	-3.87096	-21.2805	-3.87478	-5.6529
-3.78227	-27.5285	-3.80707	-25.9411	-3.79753	-23.4752	-3.78513	-22.149	-3.80802	-21.1818	-3.78227	-5.58983
-3.70884	-27.5181	-3.71552	-25.7952	-3.70979	-23.3121	-3.72028	-22.0105	-3.70979	-21.0076	-3.70884	-5.54378
-3.63636	-27.4659	-3.63445	-25.7544	-3.62682	-23.2495	-3.61824	-21.8429	-3.64399	-20.8856	-3.63636	-5.47916
-3.54481	-27.3408	-3.5553	-25.5141	-3.55053	-23.1203	-3.52097	-21.6933	-3.5429	-20.7879	-3.54481	-5.4261
-3.49808	-27.346	-3.46661	-25.469	-3.47042	-23.0191	-3.46184	-21.5737	-3.4771	-20.7599	-3.49808	-5.36051
-3.37029	-27.1947	-3.4008	-25.3798	-3.38459	-22.799	-3.41797	-21.6036	-3.39317	-20.5894	-3.37029	-5.30895
-3.31593	-27.1374	-3.3083	-25.2543	-3.31307	-22.6955	-3.30639	-21.3104	-3.32165	-20.5894	-3.31593	-5.23984
-3.21961	-27.0539	-3.2444	-25.08	-3.25012	-22.5372	-3.19481	-21.1249	-3.26347	-20.4009	-3.21961	-5.18479
-3.13568	-26.9471	-3.14808	-24.8855	-3.14617	-22.3485	-3.13759	-21.0292	-3.16334	-20.1945	-3.13568	-5.1222
-3.05653	-26.8296	-3.05557	-24.8531	-3.08037	-22.2023	-3.07846	-20.9153	-3.0489	-20.0778	-3.05653	-5.05961
-2.98977	-26.7096	-2.985	-24.7132	-2.98214	-22.0988	-2.96784	-20.7001	-3.0117	-19.9342	-2.98977	-4.98653
-2.9068	-26.6515	-2.91348	-24.4747	-2.9335	-21.9344	-2.91824	-20.6079	-2.94685	-19.9432	-2.9068	-4.92893
-2.82764	-26.4831	-2.82097	-24.3639	-2.82764	-21.8127	-2.84863	-20.4348	-2.83337	-19.7906	-2.82764	-4.85734
-2.75517	-26.3289	-2.738	-24.1887	-2.76947	-21.6118	-2.75421	-20.3586	-2.74372	-19.5296	-2.75517	-4.79276
-2.66361	-26.2145	-2.67696	-23.9819	-2.67315	-21.423	-2.67315	-20.2579	-2.66361	-19.4004	-2.66361	-4.72065
-2.53105	-26.0394	-2.60639	-23.8099	-2.58827	-21.2647	-2.60735	-20.0658	-2.56634	-19.3345	-2.53105	-4.65405
-2.51675	-25.8971	-2.51007	-23.6591	-2.48909	-21.0395	-2.53582	-19.9222	-2.50816	-19.1443	-2.51675	-4.57845
-2.43378	-25.8543	-2.42615	-23.4837	-2.43187	-20.936	-2.44618	-19.7606	-2.41757	-18.991	-2.43378	-4.51886
-2.34699	-25.6508	-2.35081	-23.3058	-2.38037	-20.8325	-2.34604	-19.617	-2.36893	-18.9648	-2.34699	-4.44476
-2.29168	-25.5517	-2.27356	-23.2126	-2.26784	-20.6376	-2.2831	-19.4494	-2.27261	-18.8302	-2.29168	-4.37066
-2.18773	-25.4109	-2.19441	-22.9581	-2.2049	-20.5159	-2.21729	-19.2699	-2.19059	-18.6956	-2.18773	-4.29806
-2.12956	-25.3431	-2.10762	-22.803	-2.0895	-20.2723	-2.10476	-19.1263	-2.13242	-18.5699	-2.12956	-4.22648
-2.00939	-25.1032	-2.05422	-22.6572	-2.038	-20.1323	-2.02465	-18.9887	-2.04754	-18.4712	-2.00939	-4.14938
-1.95789	-24.9832	-1.94264	-22.5275	-1.96457	-20.0349	-1.95503	-18.8214	-1.93596	-18.1636	-1.95789	-4.06725
-1.87588	-24.7969	-1.86634	-22.2966	-1.87969	-19.8222	-1.8568	-18.6895	-1.91307	-18.0583	-1.87588	-3.98966
-1.77956	-24.6024	-1.77765	-22.1791	-1.79291	-19.7257	-1.79577	-18.5698	-1.7767	-17.9057	-1.77956	-3.91054
-1.68991	-24.4199	-1.70708	-21.9573	-1.72234	-19.487	-1.70708	-18.4562	-1.71089	-17.7442	-1.68991	-3.83396
-1.62792	-24.2613	-1.63269	-21.8096	-1.61362	-19.3347	-1.65558	-18.2467	-1.62602	-17.4596	-1.62792	-3.74933
-1.53637	-24.1121	-1.54305	-21.5803	-1.54972	-19.1577	-1.54209	-18.0672	-1.48869	-17.3044	-1.53637	-3.67973
-1.47152	-23.9765	-1.4658	-21.4452	-1.45626	-18.9877	-1.44863	-17.9627	-1.4801	-17.2236	-1.47152	-3.58763
-1.39523	-23.8774	-1.37997	-21.2837	-1.3876	-18.8309	-1.37901	-17.7561	-1.39523	-17.1518	-1.39523	-3.5175
-1.30367	-23.6375	-1.30653	-21.1014	-1.29414	-18.6529	-1.30844	-17.5293	-1.297	-16.9472	-1.30367	-3.42338
-1.23215	-23.49	-1.22643	-20.8451	-1.22929	-18.4597	-1.22833	-17.3611	-1.24264	-16.8556	-1.23215	-3.3513
-1.17207	-23.3037	-1.15585	-20.6776	-1.14155	-18.2815	-1.11675	-17.1876	-1.14727	-16.6671	-1.17207	-3.25568
-1.0519	-23.1055	-1.0643	-20.5041	-1.08242	-18.0745	-1.07765	-17.0023	-1.0767	-16.5684	-1.0519	-3.16954
-0.99278	-22.9542	-0.99373	-20.2722	-0.98038	-17.7761	-0.9861	-16.8463	-0.97179	-16.3447	-0.99278	-3.07493
-0.91076	-22.7821	-0.90122	-20.1939	-0.92506	-17.6416	-0.91553	-16.6349	-0.90981	-16.2273	-0.91076	-2.99333
-0.83733	-22.6152	-0.8297	-19.9042	-0.8316	-17.5191	-0.82111	-16.5142	-0.8049	-16.0013	-0.83733	-2.89219
-0.72861	-22.3022	-0.7391	-19.7515	-0.75054	-17.3041	-0.74196	-16.302	-0.74673	-15.8593	-0.72861	-2.81108
-0.66757	-22.1505	-0.66567	-19.5183	-0.67616	-17.1491	-0.68283	-16.064	-0.70953	-15.7606	-0.66757	-2.7039
-0.5703	-21.8328	-0.57221	-19.4241	-0.59128	-16.9309	-0.59223	-15.9259	-0.60177	-15.59	-0.5703	-2.61581
-0.48161	-21.6294	-0.58651	-19.343	-0.54836	-16.7898	-0.51689	-15.6979	-0.49591	-15.3567	-0.48161	-2.51715
-0.43774	-21.4702	-0.43297	-18.8851	-0.43678	-16.5021	-0.4282	-15.5794	-0.42248	-15.1772	-0.43774	-2.43004
-0.34428	-21.233	-0.33188	-18.7523	-0.32806	-16.2723	-0.35954	-15.3752	-0.34714	-14.872	-0.34428	-2.3109
-0.26131	-21.0452	-0.26226	-18.5547	-0.27752	-15.9984	-0.26321	-15.207	-0.26703	-14.8361	-0.26131	-2.21576
-0.19169	-20.8314	-0.18215	-18.2846	-0.18025	-15.9253	-0.19836	-15.0175	-0.18406	-14.5848	-0.19169	-2.0991
-0.09537	-20.581	-0.11444	-18.026	-0.1421	-15.6878	-0.11444	-14.8428	-0.1154	-14.2886	-0.09537	-1.99444
-0.04101	-20.435	-0.08869	-17.8845	-0.05817	-15.6195	-0.05436	-14.6503	-0.05436	-14.2886	-0.04101	-1.89383
0.00763	-20.315	0.01812	-17.6333	-0.01812	-15.3226	0.0124	-14.64	0.00477	-13.9938	0.00763	-1.81373
--	--	--	--	--	--	--	--	--	--	--	--

## Sheet: Figure 2h
Drive Voltage(V)	Ps （50 Hz）	Drive Voltage(V)	Ps （100 Hz）	Drive Voltage(V)	Ps (200 Hz）	Drive Voltage(V)	Ps (500 Hz）	Drive Voltage(V)	Ps (1 kHz）	Drive Voltage(V)	Ps (10 kHz）	Drive Voltage(V)	Ps (50 kHz）	Drive Voltage(V)	Ps (100 kHz）
0.04578	-12.7906	0.28992	-12.2632	0.35096	-11.9249	0.2594	-11.3085	0.28992	-10.9263	-0.68664	-9.97791	0.2416	-6.23682	0.49223	-5.29086
1.43432	-12.7542	1.19018	-12.1757	0.7782	-11.7807	0.39672	-11.3012	0.30518	-10.9741	0.48828	-9.90121	-0.02543	-5.91788	0.16409	-5.30172
2.63978	-12.5557	2.50244	-12.0201	1.95312	-11.7342	1.32752	-11.2043	0.82398	-10.9673	0.65612	-9.80448	0.25432	-5.9845	0.94341	-5.20615
3.93676	-12.4831	3.98254	-11.8936	3.32642	-11.5747	2.12098	-11.1232	0.74768	-10.886	1.87684	-9.67389	0.10173	-5.76084	1.55868	-5.15185
5.26428	-12.3589	5.08118	-11.7234	4.86756	-11.4137	3.64686	-10.9776	2.34986	-10.8225	3.60108	-9.54677	0.13987	-5.78939	1.80481	-5.13752
6.63758	-12.1943	6.60706	-11.5435	6.08826	-11.2562	4.8523	-10.934	3.69262	-10.6498	5.32532	-9.29103	0.13987	-5.76084	3.36349	-5.03022
7.82776	-11.9589	7.38526	-11.3733	7.15638	-11.0836	6.54602	-10.7449	4.8523	-10.5056	7.65992	-9.19947	0.7375	-5.79415	3.63011	-4.97158
9.2163	-11.8337	8.86536	-11.1447	8.57544	-10.9756	7.5531	-10.626	5.84412	-10.3555	9.3689	-9.05503	0.95367	-5.95805	4.36844	-4.8847
10.6354	-11.4074	10.7422	-10.814	9.6283	-10.8503	9.24682	-10.5818	6.89698	-10.2277	12.1155	-8.7938	0.61035	-5.77601	5.51696	-4.86515
11.3525	-11.118	11.4441	-10.6292	10.7574	-10.6443	10.1929	-10.3936	8.46862	-10.0692	13.9008	-8.59668	0.90282	-5.85602	6.9321	-4.76307
12.4969	-10.3769	12.9852	-10.3569	12.619	-10.2855	11.2457	-10.3287	9.8877	-9.94818	16.3879	-8.373	1.51317	-5.85126	7.38328	-4.67401
13.9465	-9.52962	13.9008	-10.0116	13.5956	-10.1326	12.6801	-10.1828	11.322	-9.77897	18.3105	-8.15692	1.89463	-5.8465	9.90591	-4.49591
15.564	-8.21217	15.2283	-9.54516	15.3046	-9.93988	14.2975	-10.0109	12.4207	-9.66769	20.6909	-7.95663	2.37783	-5.78464	10.5622	-4.45899
17.0898	-6.44418	16.6016	-8.80519	16.3269	-9.52786	15.274	-9.87479	13.916	-9.52737	22.7814	-7.66931	2.81017	-5.7085	11.8133	-4.38731
17.868	-4.62248	17.9138	-7.67479	18.0969	-9.17565	16.6779	-9.65321	15.0299	-9.40158	24.765	-7.38185	3.67483	-5.65727	13.3514	-4.28755
19.0887	-1.59347	19.165	-6.20794	18.8904	-8.88324	17.2729	-9.60665	16.2354	-9.23385	27.0233	-7.16593	4.08173	-5.5295	14.2333	-4.25916
20.6299	1.79119	20.2332	-4.43365	20.0043	-8.17166	19.165	-9.36902	17.7612	-9.04515	29.0222	-6.91203	5.2007	-5.51379	15.0537	-4.20486
22.5067	5.90303	22.5525	1.43546	22.3083	-6.15889	21.1639	-8.78703	19.5313	-8.94451	32.7911	-6.34674	5.88735	-5.36162	17.7609	-4.00721
24.0326	7.92621	23.819	3.92745	23.5138	-4.58159	22.8119	-7.98283	20.7367	-8.66776	34.5459	-5.83422	6.17982	-5.34683	18.7659	-3.92685
25.4669	9.52226	24.9481	5.97312	24.765	-1.46962	23.9258	-7.39026	22.171	-8.50422	37.0178	-5.26876	7.51495	-5.24214	19.5862	-3.87037
26.7029	10.64	26.3824	8.29774	26.2299	1.5784	25.0549	-6.51198	23.7122	-8.29875	38.681	-4.69284	8.88825	-5.18028	22.3139	-3.73544
27.1912	10.956	27.6642	10.0273	27.2217	3.94435	26.123	-5.8665	24.5056	-8.13941	40.7257	-3.31112	9.86735	-5.08034	23.524	-3.64449
28.7781	11.6493	28.8086	10.7287	27.5269	5.20193	27.7405	-4.36391	25.6348	-7.80656	42.7551	-1.1089	11.1771	-5.00896	25.0621	-3.57281
30.0446	12.1081	30.0446	11.374	29.5715	8.39916	28.5187	-3.6232	26.7944	-7.16272	45.166	-0.059	12.4868	-4.88523	26.8875	-3.43597
32.4707	12.8523	32.3181	12.1632	31.8909	10.1044	30.5176	-0.34289	29.0375	-6.29939	48.7518	3.1291	14.0381	-4.72272	27.7488	-3.38819
33.4778	13.301	33.8745	12.6432	32.9437	10.6905	32.1503	2.76811	30.4718	-5.1873	50.705	4.83199	15.4749	-4.66589	28.9589	-3.31828
34.8053	13.5354	34.6222	12.8459	34.6375	11.5111	32.8979	4.31303	31.7841	-4.2508	53.2837	7.05982	16.7592	-4.58543	31.2764	-3.12755
36.4532	14.0248	35.965	13.1125	35.6598	12.1506	34.6832	6.9796	32.8522	-3.29968	54.7028	8.00729	18.3996	-4.43791	32.1173	-3.07977
37.4908	14.2746	37.4603	13.5338	36.8347	12.5023	36.026	8.32347	34.2255	-0.89991	57.312	9.86381	20.1925	-4.23805	33.2863	-2.96031
38.559	14.4173	38.1012	13.6245	37.8113	12.6728	36.7126	9.4028	35.6445	1.63155	59.3719	11.285	21.375	-4.1002	35.6859	-2.6975
40.1764	14.9302	40.0085	13.9071	39.5203	13.1098	38.147	10.5244	36.8652	4.32397	61.554	12.4117	23.6003	-4.01967	36.7524	-2.64971
41.275	15.1595	41.0919	14.2537	40.802	13.4401	39.8407	11.2228	38.1775	6.10916	63.6292	13.2056	25.3804	-3.83831	37.7778	-2.59324
42.6178	15.4513	42.4805	14.4084	42.1753	13.7279	40.8783	11.6884	39.4135	7.35294	65.4144	14.2683	27.3259	-3.70507	40.0954	-2.42382
43.7317	15.5347	43.7775	14.6804	43.5028	13.941	42.2668	12.1752	40.2679	8.39186	67.9779	15.14	29.068	-3.57182	41.7156	-2.28482
44.9371	15.8786	44.9066	14.9257	43.9301	13.9205	43.9148	12.5984	41.5344	9.67954	70.2972	15.9649	31.1915	-3.39099	42.8641	-2.20445
46.3715	16.0974	46.5546	15.059	45.8679	14.2952	45.166	12.9265	43.2587	10.6014	72.1436	16.3774	32.87	-3.21492	46.7198	-1.85042
48.0652	16.3684	47.3328	15.2723	47.4396	14.5636	46.2341	13.3603	44.5557	11.2599	74.234	16.9144	35.1588	-3.02933	47.5402	-1.78526
48.8892	16.5977	49.0265	15.6829	48.3551	14.8272	46.6003	13.4767	45.8984	11.8159	76.4313	17.206	37.4349	-2.77711	48.5451	-1.68752
50.2319	16.7957	50.0031	15.8643	49.3774	15.0328	48.9807	14.0905	47.0734	12.2842	77.9877	17.4193	39.4694	-2.62959	51.0882	-1.49855
51.8951	17.1083	50.9033	16.0713	50.827	15.2753	49.7589	14.1645	48.5077	12.8987	77.9266	17.5296	41.3386	-2.47731	52.1752	-1.41167
52.8564	17.3584	52.5208	16.5083	52.5055	15.5622	51.239	14.609	49.3011	13.3377	77.0874	17.6114	43.9453	-2.16324	53.6109	-1.34036
54.0924	17.5877	54.1382	16.5058	53.7109	15.8973	52.8564	14.9264	50.827	13.6743	75.3174	17.6896	45.8527	-1.83012	56.3796	-1.08153
55.069	17.744	55.0537	16.6394	54.7943	16.1069	54.0314	15.2121	51.8951	13.8352	73.6237	17.6825	48.1542	-1.60646	57.7127	-0.94252
56.6559	18.0046	56.3507	16.925	56.2592	16.303	54.9927	15.3826	53.4821	14.3766	71.3501	17.6291	50.176	-1.27811	58.6561	-0.82522
57.6935	18.2547	58.3649	17.3626	57.251	16.5668	56.6101	15.7617	54.718	14.5197	69.1833	17.526	52.4521	-0.945	60.6455	-0.60586
59.0515	18.4631	59.2041	17.4598	58.7006	16.7408	57.5562	16.0147	56.2897	14.8595	66.9708	17.4122	54.8045	-0.63568	61.9786	-0.48423
60.318	18.609	60.5316	17.5935	60.1654	16.9622	59.7229	16.437	57.5714	15.2107	64.4531	17.2842	57.1569	0.18847	63.4347	-0.36911
61.7676	19.0988	61.5692	17.8867	61.2335	17.1836	60.1807	16.3814	59.5245	15.4887	62.7594	17.1846	59.3567	1.05912	65.9163	-0.11499
62.7441	19.276	63.5223	18.2437	61.8286	17.3629	61.4319	16.7159	61.0352	15.9221	60.2875	17.046	61.5438	1.78892	66.8187	0.00881
64.5142	19.5574	64.1937	18.3592	63.8733	17.6931	63.2019	16.9948	61.7065	16.016	57.8918	16.9037	64.0996	2.97966	69.5054	0.29729
65.6281	19.8179	65.1398	18.6642	65.3229	17.8559	63.5529	17.1196	62.6831	16.1913	56.015	16.8184	66.6555	4.55451	71.5768	0.48483
67.0166	19.9742	66.6046	18.9037	66.4673	18.1401	65.3229	17.5013	64.0717	16.4106	54.3823	16.6441	68.7154	5.11787	73.9149	0.80952
68.0695	20.1201	67.9779	19.0789	67.9169	18.3505	66.6351	17.5806	65.1093	16.6233	51.5747	16.4426	71.2458	6.39823	75.371	1.10949
69.4275	20.339	69.3817	19.2524	68.7866	18.6597	67.4896	17.7508	66.4368	16.9802	49.6979	16.2543	73.5982	7.58897	78.1603	1.77349
70.4803	20.5995	70.4346	19.4562	70.1141	18.8653	69.3207	18.1399	67.6727	17.2118	47.6837	16.0202	76.0142	8.70288	79.2473	2.47586
72.1741	20.7454	71.7926	19.77	71.167	19.0603	70.5109	18.2279	69.0918	17.4685	45.2118	15.8269	77.947	9.99122	81.4623	3.1314
73.0896	20.9538	73.2574	19.9634	72.6318	19.2923	71.8384	18.4775	70.2667	17.6251	43.3197	15.5826	79.7272	11.115	83.0004	4.29031
74.6918	21.0998	74.4934	20.1231	73.8983	19.4452	72.5098	18.5435	71.579	17.7941	41.2292	15.4249	82.2194	12.0398	84.0464	5.13316
75.6226	21.3394	75.6989	20.3659	75.2869	19.6824	74.4019	18.817	72.9218	18.0508	38.7421	15.1959	83.9488	12.9295	85.318	6.39742
77.3163	21.4228	76.9501	20.6445	76.8585	19.8623	75.4547	18.9179	74.0662	18.2323	37.4298	15.0178	85.6272	13.5499	87.3073	9.54639
78.5675	21.6104	78.064	20.8387	77.8046	19.9776	77.179	19.2775	75.6989	18.4702	35.0189	14.7931	87.382	14.0533	88.4969	10.4595
79.6967	21.731	79.5135	21.057	79.0863	20.1094	78.2623	19.5124	76.7822	18.5955	32.7148	14.5839	89.0859	14.6386	89.7479	11.3843
78.6285	21.857	79.3152	21.1008	79.3457	20.3993	78.9642	19.8107	77.7435	18.7358	30.3345	14.3715	90.1031	14.8727	91.6758	12.5081
77.9419	21.9461	78.0029	21.0816	78.4302	20.3941	78.7964	19.9081	78.1097	18.8162	28.3051	14.2301	91.4891	15.2356	92.6192	13.0934
76.8127	21.7835	76.9958	21.039	77.5146	20.3308	78.0182	19.8181	78.6133	18.9166	26.0162	14.0344	93.2439	15.8326	93.6242	13.7703
75.1343	21.7678	75.6989	20.9296	75.7904	20.2306	76.5991	19.7652	78.0487	18.9744	23.7274	13.7508	94.0069	15.9731	95.3469	14.22
73.7305	21.6523	74.295	20.8385	74.3713	20.1305	75.0885	19.6152	77.1027	18.9382	22.0032	13.552	94.9732	16.1018	96.2288	14.5077
72.7997	21.5736	72.876	20.7959	72.9828	20.0725	74.1577	19.523	76.0498	18.9221	19.0277	13.2877	95.9269	16.3711	97.0697	14.8555
71.1975	21.4949	71.4722	20.6623	71.9147	19.9934	72.9828	19.5051	74.646	18.8209	17.6239	13.0587	96.1685	16.453	99.2232	15.2332
70.3278	21.432	70.0684	20.6258	70.9991	19.9354	71.4569	19.3882	73.3337	18.7609	15.2435	12.8806	96.8806	16.5935	99.5718	15.3651
68.8934	21.3182	68.924	20.4982	69.4122	19.7878	70.1904	19.312	72.0062	18.6913	13.5803	12.6669	97.0078	16.734	99.7974	15.455
66.7725	21.1539	66.8793	20.3708	67.1387	19.6086	68.2983	19.1087	69.9158	18.4946	8.9569	12.104	97.2748	16.7808	98.895	15.6648
65.5365	21.0909	65.7196	20.3037	66.0095	19.461	67.0471	19.072	68.4814	18.3943	7.53784	11.9083	97.1349	16.5935	97.849	15.7008
63.9954	20.9597	64.3005	20.1943	64.9109	19.3345	65.3229	19.0054	67.4896	18.2593	5.43212	11.64	96.9696	16.7691	96.3724	15.6289
63.0646	20.8863	63.1561	20.1336	63.446	19.2765	64.4531	18.8225	66.2842	18.1527	3.09754	11.3661	97.0078	16.9447	95.2854	15.6588
61.6913	20.7918	61.5387	19.9945	61.9659	19.113	62.8052	18.7507	64.8193	18.0757	1.25122	11.0887	96.8424	16.9564	94.9368	15.4931
60.5469	20.6397	60.5164	19.9391	59.967	19.0076	61.6913	18.6155	63.4155	17.9192	-0.93078	10.8401	96.283	17.0735	93.5626	15.503
58.9752	20.5017	59.2499	19.7994	59.4788	18.9444	60.2875	18.5242	61.8896	17.822	-2.80762	10.5547	95.5709	17.0969	91.7783	15.3651
57.7545	20.4613	57.8156	19.656	57.663	18.8442	59.3719	18.3234	61.2335	17.768	-4.9591	10.2879	94.4519	17.05	90.5888	15.2512
56.3812	20.3019	56.5491	19.5274	56.7322	18.7546	57.9224	18.272	59.3872	17.6006	-7.17164	10.0209	93.7017	17.0383	89.0916	15.2152
56.1676	20.2409	56.1676	19.4981	56.5186	18.7862	57.6172	18.2573	59.1736	17.633	-7.85828	9.90662	92.4556	16.8979	87.4304	15.0473
54.9927	20.2042	55.1147	19.4712	54.4891	18.6597	56.3507	18.1325	58.2733	17.5682	-9.8877	9.64081	91.1331	16.9096	86.4049	15.0173
53.3752	20.0502	53.6346	19.3266	54.1382	18.5121	54.8706	18.0004	56.427	17.444	-12.085	9.42364	89.1495	16.7223	85.4205	14.8675
52.2308	19.9628	52.4139	19.1674	52.2766	18.375	53.421	17.9484	55.3589	17.2766	-14.2365	9.08279	88.2467	16.6989	83.7388	14.7895
51.0101	19.8631	51.178	19.0337	51.5747	18.2886	52.3529	17.6921	54.0009	17.1686	-17.1661	8.80111	86.7335	16.6637	82.7953	14.6217
50.7965	19.7897	50.7507	18.9966	51.0559	18.2872	51.8799	17.6407	53.6041	17.1578	-16.7084	8.90354	85.6272	16.6403	80.5598	14.4957
49.1638	19.669	49.53	18.9119	49.942	18.1096	50.2625	17.5013	52.7802	17.0714	-18.8751	8.57065	83.1477	16.453	78.591	14.3279
47.9889	19.4899	48.5687	18.821	48.7366	18.0745	49.4385	17.3178	51.1169	16.85	-21.1639	8.07131	81.5582	16.2657	76.9913	14.264
46.7072	19.4067	47.2412	18.6812	46.6156	17.8004	48.3093	17.2983	50.1709	16.7906	-23.0255	7.87925	79.9815	16.2306	76.0478	14.196
45.6543	19.2965	45.517	18.4761	45.7153	17.7002	47.0276	17.1685	48.6908	16.7475	-24.7192	7.41832	77.769	16.1721	73.5662	14.0701
44.1895	19.1653	44.4641	18.3355	44.9982	17.695	45.8221	17.0682	47.0581	16.5261	-27.2217	6.93178	76.0524	15.9731	72.5408	14.0281
42.7399	18.9986	43.1061	18.2087	43.3502	17.5693	44.4031	16.9379	46.4478	16.4235	-29.4189	6.25319	73.878	15.9028	71.2692	13.9442
41.5192	18.8795	41.5955	18.1008	42.0532	17.3756	43.0145	16.8124	44.8303	16.3371	-31.4331	5.71544	71.818	15.8443	68.0903	13.7583
40.4205	18.7193	40.6036	17.8965	40.6189	17.2469	41.9922	16.647	43.6401	16.2237	-33.2489	4.99843	70.076	15.5517	67.3315	13.7164
38.4064	18.4937	39.3829	17.7819	39.6271	17.0977	40.5426	16.459	42.3279	16.1157	-35.5072	4.25582	67.1514	15.4463	65.9163	13.6204
37.8876	18.3058	38.147	17.6482	38.6353	16.9938	38.9099	16.3416	40.451	15.8673	-37.6129	3.78209	65.1677	15.2356	63.6398	13.5605
36.499	18.2851	36.4532	17.4476	36.972	16.8093	38.1012	16.3122	39.917	15.7863	-40.2679	2.71939	63.1459	15.1654	62.881	13.5365
35.1563	18.1105	35.2325	17.3018	35.9039	16.6537	36.85	16.1801	38.5742	15.7053	-42.5873	1.55426	60.641	14.9195	61.4248	13.4526
33.5236	17.9533	33.8898	17.1195	34.8358	16.5405	35.2936	16.0659	37.323	15.5865	-45.2576	0.31231	58.2377	14.9195	58.9637	13.2787
32.7759	17.8064	32.9742	17.0324	33.5388	16.3823	34.0118	15.9159	35.7361	15.3651	-47.0734	-2.38926	55.9997	14.5683	58.369	13.2547
30.5634	17.523	31.723	16.9129	32.2266	16.1873	32.8522	15.7555	34.7748	15.2842	-49.3164	-5.84624	53.6855	14.4045	56.6257	13.0869
30.3192	17.4863	30.3345	16.7718	30.5023	15.9817	31.6162	15.5268	33.371	15.0898	-51.4374	-7.61314	50.9262	14.2172	54.2056	12.961
29.3884	17.3814	28.8544	16.6212	29.5105	15.8921	29.7241	15.4021	32.4402	15.0088	-53.299	-9.252	48.8281	13.9011	53.6519	12.901
27.5879	17.0928	27.9541	16.5665	28.1219	15.7392	29.129	15.4241	30.899	14.8522	-55.481	-10.3787	46.196	13.7255	51.5189	12.7811
25.3754	16.8514	25.3906	16.2862	25.7111	15.444	26.7181	14.9984	28.7781	14.647	-59.0668	-12.1712	44.1106	13.5382	48.3195	12.5053
23.88	16.7517	24.826	16.2019	24.5361	15.3016	25.3906	14.9094	27.2675	14.593	-61.203	-12.8242	41.186	13.3016	47.8478	12.5293
22.9187	16.5705	23.1628	15.9345	22.9645	15.1593	23.8495	14.7121	25.8789	14.3122	-63.2782	-13.9765	39.1515	13.1823	46.6377	12.4034
21.6522	16.3851	21.5607	15.8037	22.0184	15.0486	23.0865	14.5181	24.8566	14.2528	-65.4297	-14.4247	36.4049	12.9377	44.2997	12.2535
20.1721	16.2166	20.3705	15.5901	21.5149	14.9801	21.9269	14.3218	22.9034	14.0315	-67.4896	-15.1545	34.0907	12.711	43.1922	12.1396
18.8446	16.0486	19.4702	15.4545	19.165	14.7534	20.5383	14.2864	22.1252	13.9559	-69.5343	-15.705	31.484	12.4844	41.9001	12.0497
17.6239	15.9175	17.9138	15.2843	18.2343	14.6374	19.2261	14.1543	20.9808	13.8641	-71.0297	-15.9739	28.7755	12.2577	39.5211	11.9598
16.4337	15.7113	16.51	15.1549	16.9983	14.5267	17.7155	14.0116	19.2719	13.7454	-73.8373	-16.4861	26.5503	12.0489	38.2495	11.8219
15.1062	15.6001	15.3656	14.9562	15.1367	14.3633	16.7542	13.8607	18.2037	13.5471	-76.2024	-16.947	23.6765	11.8222	37.5112	11.7739
13.7024	15.4772	13.9313	14.7839	14.328	14.2368	15.2283	13.6884	16.8762	13.4323	-77.5757	-17.2981	21.2224	11.6313	34.9886	11.618
12.4817	15.3042	12.4664	14.673	12.9395	14.047	13.9618	13.524	15.0452	13.1837	-77.4536	-17.5613	18.9845	11.345	34.0451	11.5693
11.1542	15.0967	11.2	14.5718	11.5509	13.873	12.8326	13.3542	14.4501	13.1189	-76.7365	-17.4725	16.4159	11.172	33.3479	11.4801
9.97924	14.9323	9.85718	14.3569	10.1776	13.8096	11.2762	13.2295	13.2294	12.9839	-74.8596	-17.5235	13.7202	10.9796	30.0869	11.3374
8.68226	14.7125	9.04846	14.2027	8.9569	13.644	10.1318	13.0681	11.7188	12.8219	-73.1049	-17.4105	11.0753	10.6888	29.5537	11.3123
7.33948	14.5614	7.56836	13.9744	7.75146	13.4523	8.74328	12.9065	10.5896	12.633	-70.6024	-17.2873	8.76108	10.5516	28.2411	11.2583
6.24084	14.4064	6.22558	13.8336	7.04956	13.3195	7.72094	12.8111	9.07898	12.4969	-68.3594	-17.1317	6.4977	10.2295	26.4157	11.0845
5.02014	14.2227	4.86756	13.6913	5.20324	13.1297	6.4392	12.7083	7.65992	12.2658	-66.3757	-16.9259	3.6494	9.95508	25.1237	11.0125
3.57056	14.0548	3.54004	13.5018	3.70788	12.9497	4.76074	12.4895	6.68334	12.1157	-64.1327	-16.7351	1.41143	9.72244	24.4264	10.8806
1.7395	13.7767	2.47192	13.2816	2.63978	12.7295	4.45556	12.356	4.80652	11.8716	-61.9354	-16.6116	-1.27157	9.27504	22.396	10.8866
0.5951	13.6403	1.06812	13.1694	1.12916	12.5815	2.41088	12.1945	4.2572	11.7309	-59.8145	-16.3873	-3.82742	8.95565	21.0424	10.7007
0.64086	13.5354	0.32044	12.9691	0.04578	12.437	1.0376	11.9303	3.00598	11.6283	-57.8003	-16.1433	-6.19253	8.62482	19.9554	10.7067
-1.8158	13.3727	-1.20544	12.7989	-1.06812	12.2238	-0.06104	11.8157	1.46484	11.506	-55.4962	-16.0666	-8.73565	8.32656	17.6173	10.5928
-2.50244	13.1996	-2.594	12.5727	-1.80054	12.0807	-0.71716	11.7028	0.4425	11.3326	-54.2755	-15.9116	-11.0372	8.05216	16.4278	10.5149
-3.69262	13.0002	-3.2959	12.4404	-3.34168	11.9225	-2.48718	11.4899	-1.09864	11.0509	-51.1322	-15.6267	-13.3133	7.74793	15.6895	10.4609
-5.35584	12.6978	-4.89808	12.2217	-4.94384	11.7117	-3.61634	11.3945	-1.9226	11.0455	-48.9349	-15.3356	-15.7928	7.50335	13.3104	10.395
-6.16456	12.4126	-6.4087	11.9245	-5.9967	11.4535	-5.17272	11.189	-3.15856	10.9159	-47.1954	-15.0992	-18.4123	7.07951	11.7927	10.3232
-7.94982	11.9836	-7.82776	11.5714	-7.44628	11.2588	-6.65284	10.9977	-4.74548	10.7107	-45.0592	-14.9785	-20.6884	6.76863	11.0134	10.2151
-8.97216	11.4366	-9.41468	10.982	-8.45336	10.9777	-7.67518	10.7042	-6.16456	10.4839	-42.6788	-14.71	-23.4858	6.42882	8.85995	10.1547
-10.9406	9.70013	-10.1929	10.5688	-9.90296	10.7751	-9.04846	10.5562	-7.26318	10.3313	-40.3442	-14.5304	-25.9526	6.13134	7.83449	10.0533
-11.4746	8.61745	-11.322	10.0049	-11.1237	10.5783	-10.1929	10.3375	-8.20922	10.2086	-38.7421	-14.2829	-28.1525	5.91169	6.13223	9.86142
-12.7106	6.21125	-12.7106	9.057	-12.2528	10.2338	-11.6882	10.148	-9.93348	9.91697	-36.5448	-14.1789	-30.4794	5.45076	5.16831	9.8854
-14.0839	2.95133	-14.1754	7.59044	-13.7939	9.71121	-12.5275	9.89279	-11.0321	9.74958	-34.5154	-13.902	-32.7937	5.13067	3.75317	9.77748
-15.6097	-0.56096	-15.4114	5.28805	-15.0909	8.74912	-14.1602	9.54585	-12.3596	9.5498	-32.0435	-13.7724	-34.968	4.91301	2.56363	9.6336
-16.5863	-3.86748	-16.2659	3.42099	-16.2354	7.88205	-15.5334	9.1789	-13.8397	9.26279	-30.2734	-13.5234	-37.5875	4.37526	0.98444	9.58564
-17.9443	-7.33518	-17.7002	-0.43489	-17.4408	6.59926	-16.449	8.72521	-15.0909	9.00837	-28.0762	-13.2167	-39.8127	4.06797	-0.32815	9.45374
-19.4092	-8.68996	-19.3939	-4.82163	-18.9209	4.17621	-18.219	7.96702	-15.0604	8.95584	-25.9857	-13.0347	-42.6356	3.38938	-1.66124	9.34583
-20.5536	-9.42701	-20.3857	-6.32575	-20.4315	-0.06412	-18.9667	7.33746	-17.5323	8.31734	-23.6053	-12.8875	-44.4921	3.24854	-3.54809	9.20194
-21.759	-10.3396	-21.6675	-7.81785	-21.1334	-2.47529	-20.4773	6.01064	-18.3258	8.03251	-21.6675	-12.5583	-46.9081	2.82602	-4.90169	9.11326
-23.1476	-10.8941	-23.1628	-8.91285	-22.644	-4.4774	-21.286	5.05568	-20.1874	7.40672	-19.3787	-12.4092	-49.0824	2.19864	-5.98866	9.06405
-24.6124	-11.3644	-24.2615	-9.85143	-23.9105	-6.5996	-22.8882	3.28856	-21.3928	6.87264	-16.9373	-12.1458	-51.4475	1.58406	-8.42925	8.83023
-25.9094	-11.6943	-25.6348	-10.4531	-25.2686	-7.89869	-24.3378	1.66612	-22.3541	6.0853	-14.6942	-11.9104	-53.4693	0.98229	-10.6442	8.62639
-27.1454	-12.0945	-26.5045	-10.8863	-26.8402	-8.84453	-25.4517	-0.28379	-23.6969	5.28772	-13.1989	-11.7741	-55.9235	0.20127	-11.4031	8.50454
-28.3356	-12.3893	-28.1372	-11.3676	-27.4658	-9.72803	-26.9623	-2.26134	-25.2075	4.43157	-10.9406	-11.5088	-58.0597	-0.60536	-13.5155	8.37577
-29.3274	-12.7824	-30.0293	-11.8609	-29.3579	-10.5888	-27.9999	-4.42316	-26.1078	3.25054	-8.91114	-11.2786	-60.3485	-1.71927	-14.5	8.30865
-31.0211	-13.1123	-30.7312	-11.9692	-30.3192	-10.9475	-29.4189	-6.35044	-27.1606	1.84414	-6.6986	-10.9862	-62.561	-3.07646	-15.4434	8.21272
-32.5012	-13.372	-31.7993	-12.3543	-31.5552	-11.4045	-30.8228	-7.84784	-28.656	0.48517	--	--	-64.888	-4.22878	-17.5353	8.07483
-33.1421	-13.6107	-33.0505	-12.5588	-32.6538	-11.8225	-32.6385	-9.28031	-29.8309	-1.17905	--	--	-67.3167	-5.18905	-18.5197	7.97291
-34.9274	-13.8564	-34.7443	-12.9559	-34.1949	-12.0628	-33.3557	-9.93464	-31.4178	-2.7527	--	--	-69.7072	-6.02129	-20.0784	7.78706
-35.8429	-14.2074	-35.7666	-13.1244	-35.3241	-12.4602	-34.5154	-10.6839	-32.6691	-4.52932	--	--	-71.284	-6.89194	-23.3189	7.56523
-37.4298	-14.432	-37.0026	-13.4132	-36.6211	-12.7094	-35.8734	-11.1946	-34.1492	-6.17511	--	--	-74.1196	-8.37716	-24.2418	7.46931
-38.3759	-14.8461	-38.1927	-13.6539	-37.5061	-12.9528	-37.0178	-11.7498	-35.4614	-7.82264	--	--	-76.4338	-8.92771	-25.9851	7.29545
-39.7186	-15.0076	-39.5966	-13.9065	-39.3677	-13.381	-38.5284	-12.1014	-37.2467	-9.28417	--	--	-78.9134	-9.99042	-28.0565	7.17554
-40.9241	-15.3726	-40.8173	-14.2435	-40.4968	-13.608	-39.856	-12.4406	-38.0096	-10.1953	--	--	-81.1259	-10.5922	-28.2821	7.15756
-42.9077	-15.7447	-42.1143	-14.5202	-41.7786	-13.9421	-40.9241	-12.8993	-39.566	-10.9044	--	--	-83.7453	-11.2836	-30.7432	6.85397
-43.6554	-15.864	-43.1671	-14.7609	-43.2434	-14.1048	-42.2668	-13.2038	-40.9546	-11.4307	--	--	-85.7544	-11.8657	-32.8351	6.76032
-45.166	-16.1728	-44.9371	-15.1941	-44.6777	-14.2889	-43.7775	-13.5551	-42.2058	-11.9296	--	--	-87.6617	-12.3469	-32.3224	6.7259
-46.2341	-16.4466	-45.9442	-15.3505	-45.7764	-14.5844	-44.4794	-13.8416	-43.4723	-12.3301	--	--	-89.8234	-12.6891	-34.4758	6.52805
-47.7142	-16.6502	-47.6685	-15.6874	-47.0886	-14.8542	-45.8679	-14.0523	-44.3268	-12.8974	--	--	-91.4383	-12.8912	-36.7524	6.35419
-48.8129	-16.8678	-48.645	-15.88	-48.9502	-15.2397	-47.7142	-14.3225	-45.7458	-13.3055	--	--	-93.0786	-13.1329	-37.4702	6.22229
-50.4456	-17.1415	-49.8352	-16.1086	-49.8047	-15.5223	-49.2706	-14.6414	-46.7224	-13.4481	--	--	-94.5918	-13.4426	-38.9468	6.12038
-51.59	-17.4013	-51.2238	-16.3372	-50.9491	-15.7022	-50.0793	-14.7495	-48.4314	-13.8422	--	--	-95.7743	-13.6389	-40.7722	5.95251
-52.4597	-17.5346	-52.5055	-16.5779	-52.0172	-15.976	-51.1169	-14.917	-49.0112	-14.0226	--	--	-96.9823	-13.8482	-41.572	5.77389
-54.1992	-17.9418	-53.9093	-16.8907	-53.3295	-16.2589	-52.6886	-15.2791	-50.705	-14.4251	--	--	-98.0123	-14.1597	-43.4178	5.69315
-55.3894	-18.1454	-54.8248	-17.0111	-54.5959	-16.4987	-53.7262	-15.4863	-52.5055	-14.7144	--	--	-98.9405	-14.4192	-45.2021	5.45093
-56.6864	-18.3279	-56.839	-17.36	-56.1829	-16.7985	-55.1758	-15.7439	-53.1921	-14.86	--	--	-99.2203	-14.4991	-46.084	5.30963
-57.4951	-18.6437	-57.785	-17.5285	-57.2357	-17.0169	-56.1523	-15.9229	-54.5502	-14.9826	--	--	-100.568	-14.885	-47.6427	5.18852
-59.0515	-18.8403	-59.0363	-17.7691	-58.3801	-17.2182	-57.6019	-16.1438	-55.6946	-15.2176	--	--	-100.454	-14.8651	-49.1193	4.97658
-59.3567	-19.0088	-59.2651	-17.8461	-58.548	-17.2553	-57.8613	-16.2627	-56.0913	-15.3413	--	--	-100.39	-14.8335	-50.4935	4.805
-60.5774	-19.2053	-60.5316	-18.0816	-60.0128	-17.5008	-58.9905	-16.5221	-57.2662	-15.5556	--	--	-100.644	-14.9599	-51.7855	4.62334
-61.4014	-19.4229	-61.7218	-18.3667	-61.6913	-17.7963	-60.7147	-16.7815	-58.8531	-15.6791	--	--	-100.797	-15.078	-54.1646	4.26184
-63.1409	-19.6054	-62.9883	-18.596	-63.4003	-18.0062	-61.554	-16.9814	-59.906	-15.98	--	--	-100.416	-15.0414	-55.3747	4.02203
-64.2242	-19.8862	-63.8275	-18.7881	-63.8428	-18.1047	-62.3932	-17.0355	-61.264	-16.1661	--	--	-100.416	-15.0664	-56.4616	3.78565
-65.5212	-20.1108	-65.3992	-19.0422	-65.5823	-18.3274	-64.209	-17.3514	-62.5	-16.3993	--	--	-100.365	-15.0514	-58.5125	3.38054
-67.3218	-20.2372	-66.7572	-19.3148	-66.4673	-18.5282	-65.4144	-17.5057	-63.8275	-16.5783	--	--	-99.0931	-15.0198	-59.579	3.15991
-68.1763	-20.3495	-67.5049	-19.352	-67.4438	-18.6486	-66.8182	-17.7524	-65.0787	-16.7808	--	--	-98.1267	-14.9799	-60.9326	2.80667
-69.6259	-20.5952	-69.7479	-19.7177	-68.8324	-18.837	-67.8101	-17.9704	-66.5131	-17.0459	--	--	-96.8297	-14.905	-62.6144	2.28186
-71.4874	-20.7988	-70.6329	-19.8168	-70.282	-19.101	-69.5038	-18.2406	-68.0695	-17.2597	--	--	-95.7743	-14.9233	-64.009	1.86806
-72.2961	-20.869	-71.6248	-19.8664	-71.7316	-19.2758	-70.5109	-18.3812	-69.0155	-17.389	--	--	-93.7525	-14.8617	-65.2805	1.58196
-73.41	-21.1217	-73.3032	-20.0771	-72.5861	-19.5051	-71.701	-18.5433	-70.2667	-17.5633	--	--	-92.1885	-14.8285	-67.6186	0.95846
-74.9817	-21.255	-74.6307	-20.2259	-73.8525	-19.7578	-73.2727	-18.7713	-71.5179	-17.806	--	--	-90.4719	-14.7424	-68.5	0.445
-75.7751	-21.4435	-75.7446	-20.3586	-75.592	-20.0361	-74.2798	-19.0432	-72.6929	-17.9562	--	--	-88.3738	-14.5713	-69.5464	-0.0899
-77.3621	-21.5746	-77.1027	-20.5245	-76.767	-20.1817	-75.3784	-19.1756	-73.9441	-18.2388	--	--	-86.5936	-14.5024	-72.0486	-1.50287
-78.6896	-21.8094	-78.6591	-20.9457	-77.8656	-20.3102	-77.1637	-19.4674	-75.3326	-18.4758	--	--	-84.7371	-14.3681	-73.2996	-2.36074
-79.5898	-22.2073	-79.1168	-21.1491	-79.5441	-20.5768	-78.3234	-19.5828	-77.179	-18.6938	--	--	-82.7917	-14.2344	-74.7763	-4.23796
-78.5522	-22.0964	-78.6743	-21.1153	-79.071	-20.7073	-79.4525	-19.9484	-77.7283	-18.7274	--	--	-80.9606	-14.1114	-76.9092	-5.83259
-77.1332	-22.1186	-77.2858	-21.0114	-77.9114	-20.5484	-78.3844	-20.0403	-78.7811	-19.109	--	--	-78.6082	-13.898	-77.6475	-6.33722
-75.9888	-21.9846	-76.6754	-20.9983	-75.7904	-20.4815	-77.4689	-19.9538	-78.0182	-19.109	--	--	-76.4847	-13.7211	-79.0422	-7.15472
-74.6155	-22.0082	-74.9817	-20.8413	-75.2869	-20.443	-75.7599	-19.8727	-77.5146	-19.0908	--	--	-74.2594	-13.5393	-82	-8.04287
-73.6389	-21.9088	-73.6084	-20.7519	-74.0509	-20.3445	-74.707	-19.7538	-76.6602	-19.0482	--	--	-71.8943	-13.4003	-83.3081	-8.50711
-72.0978	-21.8938	-72.3724	-20.7213	-72.3724	-20.2545	-73.4711	-19.7106	-75.3937	-18.9399	--	--	-69.8344	-13.2505	-84.9898	-8.97077
-70.7703	-21.7673	-71.3196	-20.6167	-71.1975	-20.1774	-72.0062	-19.5804	-74.0051	-18.8574	--	--	-67.6982	-13.0153	-87.4509	-9.51183
-69.397	-21.7327	-69.7479	-20.5428	-70.1752	-20.1689	-70.7703	-19.4637	-72.3267	-18.7987	--	--	-65.4602	-12.7699	-88.4969	-9.7743
-68.7408	-21.6755	-68.1915	-20.4628	-68.6951	-20.0532	-69.7784	-19.37	-71.5637	-18.7232	--	--	-62.8916	-12.6143	-89.4813	-9.99713
-67.215	-21.6216	-67.2455	-20.3951	-67.8864	-19.9976	-68.2678	-19.2828	-69.931	-18.6393	--	--	-60.1832	-12.3762	-91.2861	-10.3615
-65.5365	-21.552	-66.2384	-20.2843	-66.1621	-19.8472	-67.0929	-19.1407	-68.9392	-18.5471	--	--	-57.7545	-12.1972	-92.6807	-10.6008
-64.3463	-21.3862	-64.7583	-20.1226	-65.3381	-19.7663	-65.2924	-19.0351	-67.4591	-18.4548	--	--	-55.9108	-11.9779	-93.2	-10.6926
-63.1866	-21.2505	-63.4003	-20.0621	-63.6139	-19.6633	-64.7583	-19.0135	-66.33	-18.3416	--	--	-52.4521	-11.6839	-95.6546	-11.1535
-61.9354	-21.2805	-62.3627	-20.0134	-62.4847	-19.5693	-63.324	-18.8946	-64.9261	-18.194	--	--	-50.6719	-11.5769	-96.3724	-11.2772
-60.9283	-21.1818	-61.0809	-19.8473	-61.0504	-19.4893	-61.8134	-18.6892	-63.5529	-18.1501	--	--	-47.9762	-11.3095	-97.3978	-11.4804
-59.3567	-21.0076	-59.6466	-19.6971	-59.8145	-19.3457	-60.9436	-18.646	-62.4084	-18.0061	--	--	-45.4712	-10.9217	-99.2437	-11.881
-58.3038	-20.8856	-58.2123	-19.6165	-58.7006	-19.2139	-59.8755	-18.5325	-61.142	-17.9391	--	--	-42.8899	-10.7162	-100.351	-12.0881
-56.6864	-20.7879	-57.1747	-19.4595	-57.4493	-19.0383	-58.4564	-18.3001	-59.7382	-17.7923	--	--	-40.2959	-10.5742	-100.72	-12.356
-55.6335	-20.7599	-55.8624	-19.3179	-56.1066	-18.9484	-57.0679	-18.1974	-58.5938	-17.6749	--	--	-37.7528	-10.4292	-100.105	-12.43
-54.2908	-20.5894	-54.306	-19.2009	-54.657	-18.7942	-55.8167	-18.0677	-57.3425	-17.5784	--	--	-35.5021	-10.1386	-99.6128	-12.4325
-53.1464	-20.5894	-53.1616	-19.1547	-53.299	-18.6614	-54.0161	-17.8894	-56.2592	-17.4988	--	--	-32.781	-9.95678	-98.5258	-12.5146
-52.2156	-20.4009	-51.9257	-18.9399	-52.2308	-18.5858	-53.2227	-17.911	-54.5197	-17.2807	--	--	-30.2506	-9.70547	-97.7875	-12.4663
-50.6134	-20.1945	-50.8881	-18.9055	-51.5442	-18.503	-51.6815	-17.7392	-53.6652	-17.2052	--	--	-27.8727	-9.38754	-96.4954	-12.5225
-48.7823	-20.0778	-49.408	-18.7762	-49.4537	-18.3924	-50.9186	-17.6245	-52.0477	-17.1128	--	--	-25.2406	-9.25632	-95.1213	-12.4708
-48.1873	-19.9342	-48.0499	-18.6746	-48.2941	-18.2674	-49.1486	-17.4354	-50.8118	-16.9397	--	--	-22.6339	-8.99966	-93.4806	-12.4651
-47.1497	-19.9432	-46.524	-18.5337	-47.4243	-18.1989	-48.0194	-17.2938	-49.7284	-16.8614	--	--	-20.256	-8.80182	-92.8448	-12.4257
-45.3339	-19.7906	-45.4102	-18.3748	-46.051	-18.0147	-46.7987	-17.1506	-48.584	-16.7104	--	--	-17.5095	-8.61049	-91.7578	-12.329
-43.8995	-19.5296	-44.3726	-18.29	-43.9148	-17.8777	-45.4102	-17.0851	-47.2717	-16.5762	--	--	-15.4114	-8.29791	-88.7635	-12.2094
-42.6178	-19.4004	-42.6331	-18.0745	-43.0908	-17.7664	-44.1132	-16.9414	-45.7001	-16.3959	--	--	-12.4741	-7.98527	-87.2	-12.1434
-41.0614	-19.3345	-41.5649	-17.9726	-41.8396	-17.6036	-43.0298	-16.7453	-44.4641	-16.2534	--	--	-10.2615	-7.83837	-85.6	-12.0692
-40.1306	-19.1443	-40.1154	-17.8127	-40.2985	-17.4837	-41.6565	-16.6254	-43.0145	-16.1653	--	--	-8.02358	-7.55062	-84.6822	-11.9711
-38.681	-18.991	-39.2914	-17.7175	-39.4135	-17.2719	-40.6647	-16.5275	-41.8701	-16.1024	--	--	-4.90825	-7.27792	-83.267	-11.8959
-37.9028	-18.9648	-37.4451	-17.5821	-38.0859	-17.1184	-39.0472	-16.3444	-40.802	-15.9934	--	--	-2.33968	-7.12286	-81.8109	-11.8135
-36.3617	-18.8302	-36.3922	-17.4468	-36.3922	-17.0169	-37.7808	-16.2951	-38.9862	-15.7669	--	--	-0.0763	-6.73787	-80.25	-11.7077
-35.0494	-18.6956	-35.3851	-17.3297	-35.4309	-16.8713	-36.438	-16.1319	-38.0096	-15.6547	--	--	--	--	-79.6985	-11.6567
-34.1187	-18.5699	-33.6609	-17.1574	-34.5306	-16.7471	-35.0342	-16.0165	-36.6821	-15.4566	--	--	--	--	-77.3604	-11.5082
-32.7606	-18.4712	-32.5623	-17.0775	-32.959	-16.5159	-33.6914	-15.9399	-35.965	-15.4021	--	--	--	--	-76.1504	-11.4531
-30.9753	-18.1636	-31.3568	-16.8542	-31.4636	-16.3917	-32.7148	-15.8141	-34.256	-15.2194	--	--	--	--	-74.9403	-11.3267
-30.6091	-18.0583	-30.1971	-16.708	-30.5176	-16.2648	-31.5552	-15.6358	-32.7759	-15.1156	--	--	--	--	-72.6	-11.1968
-28.4271	-17.9057	-28.7628	-16.5172	-29.1443	-16.1063	-29.6631	-15.4088	-31.9366	-14.9954	--	--	--	--	-71.6794	-11.1452
-27.3743	-17.7442	-27.4658	-16.4588	-27.9236	-15.8894	-29.2664	-15.2899	-30.2582	-14.8648	--	--	--	--	-70.6129	-11.005
-26.0162	-17.4596	-26.3214	-16.2771	-26.9165	-15.8307	-27.3743	-15.1806	-29.6631	-14.7186	--	--	--	--	-68.48	-10.9019
-23.819	-17.3044	-24.4598	-16.1417	-25.3296	-15.6765	-26.2451	-14.9836	-27.5116	-14.597	--	--	--	--	-67.2084	-10.8119
-23.6816	-17.2236	-23.6359	-15.9646	-24.0936	-15.4417	-24.9786	-14.9224	-26.4893	-14.4195	--	--	--	--	-65.6292	-10.7262
-22.3236	-17.1518	-22.3541	-15.8812	-22.7509	-15.3382	-23.9563	-14.7062	-25.1312	-14.2741	--	--	--	--	-63.6808	-10.5801
-20.752	-16.9472	-21.1029	-15.6764	-21.2402	-15.2268	-22.2626	-14.5279	-24.1547	-14.1777	--	--	--	--	-62.3683	-10.477
-19.8822	-16.8556	-19.5618	-15.5201	-20.0195	-15.0855	-21.2097	-14.3619	-22.7814	-14.0435	--	--	--	--	-61.3633	-10.411
-18.3563	-16.6671	-18.6157	-15.36	-18.8599	-14.9185	-20.1416	-14.2901	-21.3928	-13.8835	--	--	--	--	-58.7176	-10.238
-17.2272	-16.5684	-17.3187	-15.2338	-17.9443	-14.7943	-18.3868	-14.1658	-19.989	-13.7883	--	--	--	--	-57.5	-10.114
-15.5487	-16.3447	-15.9912	-15.0638	-16.2201	-14.5759	-17.2882	-14.0159	-19.0277	-13.6242	--	--	--	--	-56.7077	-10.0728
-14.5569	-16.2273	-14.0686	-14.8491	-15.3809	-14.456	-16.2354	-13.8199	-17.5323	-13.4561	--	--	--	--	-54.1031	-9.93256
-12.8784	-16.0013	-13.443	-14.7753	-13.4888	-14.2376	-15.4114	-13.728	-16.6168	-13.3307	--	--	--	--	-53.4878	-9.85467
-11.9476	-15.8593	-12.0392	-14.5783	-12.6801	-14.0663	-13.4125	-13.4988	-15.1062	-13.1168	--	--	--	--	-51.9496	-9.71807
-11.3525	-15.7606	-10.7269	-14.4853	-11.1084	-13.8692	-12.0544	-13.3805	-13.9923	-12.9994	--	--	--	--	-49.6936	-9.60258
-9.6283	-15.59	-9.552	-14.2343	-9.79614	-13.7536	-10.8948	-13.2282	-12.3138	-12.8317	--	--	--	--	-48.8938	-9.46234
-7.93458	-15.3567	-7.8888	-13.9997	-8.72802	-13.6026	-9.58252	-13.1269	-11.2152	-12.7088	--	--	--	--	-47.6837	-9.43759
-6.75964	-15.1772	-6.79016	-13.7781	-7.26318	-13.4924	-8.68226	-12.9552	-9.8114	-12.6213	--	--	--	--	-45.7764	-9.28085
-5.5542	-14.872	-5.75256	-13.6488	-6.19506	-13.2969	-7.72094	-12.8417	-8.57544	-12.4485	--	--	--	--	-44.5253	-9.12411
-4.27246	-14.8361	-4.83704	-13.4307	-5.00488	-13.1926	-5.84412	-12.6418	-7.27844	-12.2487	--	--	--	--	-43.8	-9.06636
-2.94494	-14.5848	-3.4027	-13.3621	-3.32642	-12.9571	-4.45556	-12.4553	-5.38636	-12.1188	--	--	--	--	-41.1003	-9.02511
-1.84632	-14.2886	-1.6632	-13.1626	-2.38038	-12.7954	-3.76892	-12.2797	-4.66918	-12.0323	--	--	--	--	-39.8082	-8.80238
-0.86976	-14.2886	-1.00708	-13.1197	-1.57166	-12.6911	-2.19726	-12.1392	-4.01306	-11.8514	--	--	--	--	-38.5	-8.73638
0.0763	-13.9938	-0.16784	-12.9287	-0.32044	-12.6145	-1.31226	-12.0151	-2.7008	-11.8143	--	--	--	--	-36.3832	-8.62914
--	--	--	--	--	--	--	--	--	--	--	--	--	--	-35.3167	-8.51281
												--	--	-34.1067	-8.4145
												--	--	-32.0558	-8.26616
												--	--	-31.2559	-8.18367
												--	--	-30.2099	-8.17542
												--	--	-27.9129	-7.92793
												--	--	-26.7849	-7.99393
												--	--	-25.7184	-7.73819
												--	--	-23.8521	-7.76294
												--	--	-23.2163	-7.66395
												--	--	-21.268	-7.63095
												--	--	-19.4632	-7.5186
												--	--	-18.2326	-7.47421
												--	--	-16.9405	-7.32572
												--	--	-14.7666	-7.30097
												--	--	-13.5976	-7.16073
												--	--	-12.4285	-7.15248
												--	--	-10.2546	-7.05349
												--	--	-9.25	-6.8555
												--	--	-8.30618	-6.839
												--	--	-6.37833	-6.74826
												--	--	-5.37339	-6.59977
												--	--	-4.01978	-6.53377
												--	--	-0.98444	-6.44303
												--	--	0.04102	-6.14605
												--	--	--	--
												--	--	--	--
												--	--	--	--
												--	--	--	--
												--	--	--	--
												--	--	--	--
												--	--	--	--
												--	--	--	--
												--	--	--	--
												--	--	--	--
												--	--	--	--
												--	--	--	--
												--	--	--	--
												--	--	--	--
												--	--	--	--
												--	--	--	--
												--	--	--	--
												--	--	--	--
												--	--	--	--
												--	--	--	--
												--	--	--	--
												--	--	--	--
												--	--	--	--
												--	--	--	--
												--	--	--	--
												--	--	--	--
												--	--	--	--
												--	--	--	--
												--	--	--	--
												--	--	--	--
												--	--	--	--
												--	--	--	--
												--	--	--	--
												--	--	--	--
												--	--	--	--
												--	--	--	--
												--	--	--	--
												--	--	--	--
												--	--	--	--
												--	--	--	--
												--	--	--	--
												--	--	--	--
												--	--	--	--
												--	--	--	--
												--	--	--	--
												--	--	--	--
												--	--	--	--
												--	--	--	--
												--	--	--	--
												--	--	--	--
												--	--	--	--
												--	--	--	--
												--	--	--	--
												--	--	--	--
												--	--	--	--
												--	--	--	--
												--	--	--	--
												--	--	--	--
												--	--	--	--
												--	--	--	--
												--	--	--	--
												--	--	--	--
												--	--	--	--
												--	--	--	--
												--	--	--	--
												--	--	--	--
												--	--	--	--
												--	--	--	--
												--	--	--	--
												--	--	--	--
												--	--	--	--
												--	--	--	--
												--	--	--	--
												--	--	--	--
												--	--	--	--
												--	--	--	--
												--	--	--	--
												--	--	--	--
												--	--	--	--
												--	--	--	--
												--	--	--	--
												--	--	--	--
												--	--	--	--
												--	--	--	--
												--	--	--	--
												--	--	--	--
												--	--	--	--
												--	--	--	--
												--	--	--	--
												--	--	--	--
												--	--	--	--
												--	--	--	--
												--	--	--	--
												--	--	--	--
												--	--	--	--
												--	--	--	--
												--	--	--	--
												--	--	--	--
												--	--	--	--
												--	--	--	--
												--	--	--	--
												--	--	--	--
												--	--	--	--
												--	--	--	--
												--	--	--	--
												--	--	--	--
												--	--	--	--
												--	--	--	--
												--	--	--	--
												--	--	--	--
												--	--	--	--
												--	--	--	--
												--	--	--	--
												--	--	--	--
												--	--	--	--
												--	--	--	--
												--	--	--	--
												--	--	--	--
												--	--	--	--
												--	--	--	--
												--	--	--	--
												--	--	--	--
												--	--	--	--
												--	--	--	--
												--	--	--	--
												--	--	--	--
												--	--	--	--
												--	--	--	--
												--	--	--	--
												--	--	--	--
												--	--	--	--
												--	--	--	--
												--	--	--	--
												--	--	--	--
												--	--	--	--
												--	--	--	--
												--	--	--	--
												--	--	--	--
												--	--	--	--
												--	--	--	--
												--	--	--	--
												--	--	--	--
												--	--	--	--
												--	--	--	--
												--	--	--	--
												--	--	--	--
												--	--	--	--
												--	--	--	--
												--	--	--	--
												--	--	--	--
												--	--	--	--
												--	--	--	--
												--	--	--	--
												--	--	--	--
												--	--	--	--
												--	--	--	--
												--	--	--	--
												--	--	--	--
												--	--	--	--
												--	--	--	--
												--	--	--	--
												--	--	--	--
												--	--	--	--
												--	--	--	--
												--	--	--	--
												--	--	--	--
												--	--	--	--
												--	--	--	--
												--	--	--	--
												--	--	--	--
												--	--	--	--
												--	--	--	--
												--	--	--	--
												--	--	--	--
												--	--	--	--
												--	--	--	--
												--	--	--	--
												--	--	--	--
												--	--	--	--
												--	--	--	--
												--	--	--	--
												--	--	--	--
												--	--	--	--
												--	--	--	--
												--	--	--	--
												--	--	--	--
												--	--	--	--
												--	--	--	--
												--	--	--	--
												--	--	--	--
												--	--	--	--
												--	--	--	--
												--	--	--	--
												--	--	--	--
												--	--	--	--
												--	--	--	--
												--	--	--	--
												--	--	--	--
												--	--	--	--
												--	--	--	--
												--	--	--	--
												--	--	--	--
												--	--	--	--
												--	--	--	--
												--	--	--	--
												--	--	--	--
												--	--	--	--
												--	--	--	--
												--	--	--	--
												--	--	--	--
												--	--	--	--
												--	--	--	--
												--	--	--	--
												--	--	--	--
												--	--	--	--
												--	--	--	--
												--	--	--	--
												--	--	--	--
												--	--	--	--
												--	--	--	--
												--	--	--	--
												--	--	--	--
												--	--	--	--
												--	--	--	--
												--	--	--	--
												--	--	--	--
												--	--	--	--
												--	--	--	--
												--	--	--	--
												--	--	--	--
												--	--	--	--
												--	--	--	--
												--	--	--	--
												--	--	--	--
												--	--	--	--
												--	--	--	--
												--	--	--	--
												--	--	--	--
												--	--	--	--
												--	--	--	--
												--	--	--	--
												--	--	--	--
												--	--	--	--
												--	--	--	--
												--	--	--	--
												--	--	--	--
												--	--	--	--
												--	--	--	--
												--	--	--	--
												--	--	--	--
												--	--	--	--
												--	--	--	--
												--	--	--	--
												--	--	--	--
												--	--	--	--
												--	--	--	--
												--	--	--	--
												--	--	--	--
												--	--	--	--
												--	--	--	--
												--	--	--	--
												--	--	--	--
												--	--	--	--
												--	--	--	--
												--	--	--	--
												--	--	--	--
												--	--	--	--
												--	--	--	--
												--	--	--	--
												--	--	--	--
												--	--	--	--
												--	--	--	--
												--	--	--	--
												--	--	--	--
												--	--	--	--
												--	--	--	--
												--	--	--	--
												--	--	--	--
												--	--	--	--
												--	--	--	--
												--	--	--	--
												--	--	--	--
												--	--	--	--
												--	--	--	--
												--	--	--	--
												--	--	--	--
												--	--	--	--
												--	--	--	--
												--	--	--	--
												--	--	--	--
												--	--	--	--
												--	--	--	--
												--	--	--	--
												--	--	--	--
												--	--	--	--
												--	--	--	--
												--	--	--	--
												--	--	--	--
												--	--	--	--
												--	--	--	--
												--	--	--	--
												--	--	--	--
												--	--	--	--
												--	--	--	--
												--	--	--	--
												--	--	--	--
												--	--	--	--
												--	--	--	--
												--	--	--	--
												--	--	--	--
												--	--	--	--
												--	--	--	--
												--	--	--	--
												--	--	--	--
												--	--	--	--
												--	--	--	--
												--	--	--	--
												--	--	--	--
												--	--	--	--
												--	--	--	--
												--	--	--	--
												--	--	--	--
												--	--	--	--
												--	--	--	--
												--	--	--	--
												--	--	--	--
												--	--	--	--
												--	--	--	--
												--	--	--	--
												--	--	--	--
												--	--	--	--
												--	--	--	--
												--	--	--	--
												--	--	--	--
												--	--	--	--
												--	--	--	--
												--	--	--	--
												--	--	--	--
												--	--	--	--
												--	--	--	--
												--	--	--	--
												--	--	--	--
												--	--	--	--
												--	--	--	--
												--	--	--	--
												--	--	--	--
												--	--	--	--
												--	--	--	--
												--	--	--	--
												--	--	--	--
												--	--	--	--
												--	--	--	--
												--	--	--	--
												--	--	--	--
												--	--	--	--
												--	--	--	--
												--	--	--	--
												--	--	--	--
												--	--	--	--
												--	--	--	--
												--	--	--	--
												--	--	--	--
												--	--	--	--
												--	--	--	--
												--	--	--	--
												--	--	--	--
												--	--	--	--
												--	--	--	--
												--	--	--	--
												--	--	--	--
												--	--	--	--
												--	--	--	--
												--	--	--	--
												--	--	--	--
												--	--	--	--
												--	--	--	--
												--	--	--	--
												--	--	--	--
												--	--	--	--
												--	--	--	--
												--	--	--	--
												--	--	--	--
												--	--	--	--
												--	--	--	--
												--	--	--	--
												--	--	--	--
												--	--	--	--
												--	--	--	--
												--	--	--	--
												--	--	--	--
												--	--	--	--
												--	--	--	--
												--	--	--	--
												--	--	--	--
												--	--	--	--
												--	--	--	--
												--	--	--	--
												--	--	--	--
												--	--	--	--
												--	--	--	--
												--	--	--	--
												--	--	--	--
												--	--	--	--
												--	--	--	--
												--	--	--	--
												--	--	--	--
												--	--	--	--
												--	--	--	--
												--	--	--	--
												--	--	--	--
												--	--	--	--
												--	--	--	--
												--	--	--	--
												--	--	--	--
												--	--	--	--
												--	--	--	--
												--	--	--	--
												--	--	--	--
												--	--	--	--
												--	--	--	--
												--	--	--	--
												--	--	--	--
												--	--	--	--
												--	--	--	--
												--	--	--	--
												--	--	--	--
												--	--	--	--
												--	--	--	--
												--	--	--	--
												--	--	--	--
												--	--	--	--
												--	--	--	--
												--	--	--	--
												--	--	--	--
												--	--	--	--
												--	--	--	--
												--	--	--	--
												--	--	--	--
												--	--	--	--
												--	--	--	--
												--	--	--	--
												--	--	--	--
												--	--	--	--
												--	--	--	--
												--	--	--	--
												--	--	--	--
												--	--	--	--
												--	--	--	--
												--	--	--	--
												--	--	--	--
												--	--	--	--
												--	--	--	--
												--	--	--	--
												--	--	--	--
												--	--	--	--
												--	--	--	--
												--	--	--	--
												--	--	--	--
												--	--	--	--
												--	--	--	--
												--	--	--	--
												--	--	--	--
												--	--	--	--
												--	--	--	--
												--	--	--	--
												--	--	--	--
												--	--	--	--
												--	--	--	--
												--	--	--	--
												--	--	--	--
												--	--	--	--
												--	--	--	--
												--	--	--	--
												--	--	--	--
												--	--	--	--
												--	--	--	--
												--	--	--	--
												--	--	--	--
												--	--	--	--
												--	--	--	--
												--	--	--	--
												--	--	--	--
												--	--	--	--
												--	--	--	--
												--	--	--	--
												--	--	--	--
												--	--	--	--
												--	--	--	--
												--	--	--	--
												--	--	--	--
												--	--	--	--
												--	--	--	--
												--	--	--	--
												--	--	--	--
												--	--	--	--
												--	--	--	--
												--	--	--	--
												--	--	--	--
												--	--	--	--
												--	--	--	--
												--	--	--	--
												--	--	--	--
												--	--	--	--
												--	--	--	--
												--	--	--	--
												--	--	--	--
												--	--	--	--
												--	--	--	--
												--	--	--	--
												--	--	--	--
												--	--	--	--
												--	--	--	--
												--	--	--	--
												--	--	--	--
												--	--	--	--
												--	--	--	--
												--	--	--	--
												--	--	--	--
												--	--	--	--
												--	--	--	--
												--	--	--	--
												--	--	--	--
												--	--	--	--
												--	--	--	--
												--	--	--	--
												--	--	--	--
												--	--	--	--
												--	--	--	--
												--	--	--	--
												--	--	--	--
												--	--	--	--
												--	--	--	--
												--	--	--	--
												--	--	--	--
												--	--	--	--
												--	--	--	--
												--	--	--	--
												--	--	--	--
												--	--	--	--
												--	--	--	--
												--	--	--	--
												--	--	--	--
												--	--	--	--
												--	--	--	--
												--	--	--	--
												--	--	--	--
												--	--	--	--
												--	--	--	--
												--	--	--	--
												--	--	--	--
												--	--	--	--
												--	--	--	--
												--	--	--	--
												--	--	--	--
												--	--	--	--
												--	--	--	--
												--	--	--	--
												--	--	--	--
												--	--	--	--
												--	--	--	--
												--	--	--	--
												--	--	--	--
												--	--	--	--
												--	--	--	--
												--	--	--	--
												--	--	--	--
												--	--	--	--
												--	--	--	--
												--	--	--	--
												--	--	--	--
												--	--	--	--
												--	--	--	--
												--	--	--	--
												--	--	--	--
												--	--	--	--
												--	--	--	--
												--	--	--	--
												--	--	--	--
												--	--	--	--
												--	--	--	--
												--	--	--	--
												--	--	--	--
												--	--	--	--
												--	--	--	--
												--	--	--	--
												--	--	--	--
												--	--	--	--
												--	--	--	--
												--	--	--	--
												--	--	--	--
												--	--	--	--
												--	--	--	--
												--	--	--	--
												--	--	--	--
												--	--	--	--
												--	--	--	--
												--	--	--	--
												--	--	--	--
												--	--	--	--
												--	--	--	--
												--	--	--	--
												--	--	--	--
												--	--	--	--
												--	--	--	--
												--	--	--	--
												--	--	--	--
												--	--	--	--
												--	--	--	--
												--	--	--	--
												--	--	--	--
												--	--	--	--
												--	--	--	--
												--	--	--	--
												--	--	--	--
												--	--	--	--
												--	--	--	--
												--	--	--	--
												--	--	--	--
												--	--	--	--
												--	--	--	--
												--	--	--	--
												--	--	--	--
												--	--	--	--
												--	--	--	--
												--	--	--	--
												--	--	--	--
												--	--	--	--
												--	--	--	--
												--	--	--	--
												--	--	--	--
												--	--	--	--
												--	--	--	--
												--	--	--	--
												--	--	--	--
												--	--	--	--
												--	--	--	--
												--	--	--	--
												--	--	--	--
												--	--	--	--
												--	--	--	--
												--	--	--	--
												--	--	--	--
												--	--	--	--
												--	--	--	--
												--	--	--	--
												--	--	--	--
												--	--	--	--
												--	--	--	--
												--	--	--	--
												--	--	--	--
												--	--	--	--
												--	--	--	--
												--	--	--	--
												--	--	--	--
												--	--	--	--
												--	--	--	--
												--	--	--	--
												--	--	--	--
												--	--	--	--
												--	--	--	--
												--	--	--	--
												--	--	--	--
												--	--	--	--
												--	--	--	--
												--	--	--	--
												--	--	--	--
												--	--	--	--
												--	--	--	--
												--	--	--	--
												--	--	--	--
												--	--	--	--
												--	--	--	--
												--	--	--	--
												--	--	--	--
												--	--	--	--
												--	--	--	--
												--	--	--	--
												--	--	--	--
												--	--	--	--
												--	--	--	--
												--	--	--	--
												--	--	--	--
												--	--	--	--
												--	--	--	--
												--	--	--	--
												--	--	--	--
												--	--	--	--
												--	--	--	--
												--	--	--	--
												--	--	--	--
												--	--	--	--
												--	--	--	--
												--	--	--	--
												--	--	--	--
												--	--	--	--
												--	--	--	--
												--	--	--	--
												--	--	--	--
												--	--	--	--
												--	--	--	--
												--	--	--	--
												--	--	--	--
												--	--	--	--
												--	--	--	--
												--	--	--	--
												--	--	--	--
												--	--	--	--
												--	--	--	--
												--	--	--	--
												--	--	--	--
												--	--	--	--
												--	--	--	--
												--	--	--	--
												--	--	--	--
												--	--	--	--
												--	--	--	--
												--	--	--	--
												--	--	--	--
												--	--	--	--
												--	--	--	--
												--	--	--	--
												--	--	--	--
												--	--	--	--
												--	--	--	--
												--	--	--	--
												--	--	--	--
												--	--	--	--
												--	--	--	--
												--	--	--	--
												--	--	--	--
												--	--	--	--
												--	--	--	--
												--	--	--	--
												--	--	--	--
												--	--	--	--
												--	--	--	--
												--	--	--	--
												--	--	--	--
												--	--	--	--
												--	--	--	--
												--	--	--	--
												--	--	--	--
												--	--	--	--
												--	--	--	--
												--	--	--	--
												--	--	--	--
												--	--	--	--
												--	--	--	--
												--	--	--	--
												--	--	--	--
												--	--	--	--
												--	--	--	--
												--	--	--	--
												--	--	--	--
												--	--	--	--
												--	--	--	--
												--	--	--	--
												--	--	--	--
												--	--	--	--
												--	--	--	--
												--	--	--	--
												--	--	--	--
												--	--	--	--
												--	--	--	--
												--	--	--	--
												--	--	--	--
												--	--	--	--
												--	--	--	--
												--	--	--	--
												--	--	--	--
												--	--	--	--
												--	--	--	--
												--	--	--	--
												--	--	--	--
												--	--	--	--
												--	--	--	--
												--	--	--	--
												--	--	--	--
												--	--	--	--
												--	--	--	--
												--	--	--	--
												--	--	--	--
												--	--	--	--
												--	--	--	--
												--	--	--	--
												--	--	--	--
												--	--	--	--
												--	--	--	--
												--	--	--	--
												--	--	--	--
												--	--	--	--
												--	--	--	--
												--	--	--	--
												--	--	--	--
												--	--	--	--
												--	--	--	--
												--	--	--	--
												--	--	--	--
												--	--	--	--
												--	--	--	--
												--	--	--	--
												--	--	--	--
												--	--	--	--
												--	--	--	--
												--	--	--	--
												--	--	--	--
												--	--	--	--
												--	--	--	--
												--	--	--	--
												--	--	--	--
												--	--	--	--
												--	--	--	--
												--	--	--	--
												--	--	--	--
												--	--	--	--
												--	--	--	--
												--	--	--	--
												--	--	--	--
												--	--	--	--
												--	--	--	--
												--	--	--	--
												--	--	--	--
												--	--	--	--
												--	--	--	--
												--	--	--	--
												--	--	--	--
												--	--	--	--
												--	--	--	--
												--	--	--	--
												--	--	--	--
												--	--	--	--
												--	--	--	--
												--	--	--	--
												--	--	--	--
												--	--	--	--
												--	--	--	--
												--	--	--	--
												--	--	--	--
												--	--	--	--
												--	--	--	--
												--	--	--	--
												--	--	--	--
												--	--	--	--
												--	--	--	--
												--	--	--	--
												--	--	--	--
												--	--	--	--
												--	--	--	--
												--	--	--	--
												--	--	--	--
												--	--	--	--
												--	--	--	--
												--	--	--	--
												--	--	--	--
												--	--	--	--
												--	--	--	--
												--	--	--	--
												--	--	--	--
												--	--	--	--
												--	--	--	--
												--	--	--	--
												--	--	--	--
												--	--	--	--
												--	--	--	--
												--	--	--	--
												--	--	--	--
												--	--	--	--
												--	--	--	--
												--	--	--	--
												--	--	--	--
												--	--	--	--
												--	--	--	--
												--	--	--	--
												--	--	--	--
												--	--	--	--
												--	--	--	--
												--	--	--	--
												--	--	--	--
												--	--	--	--
												--	--	--	--
												--	--	--	--
												--	--	--	--
												--	--	--	--
												--	--	--	--
												--	--	--	--
												--	--	--	--
												--	--	--	--
												--	--	--	--
												--	--	--	--
												--	--	--	--
												--	--	--	--
												--	--	--	--
												--	--	--	--
												--	--	--	--
												--	--	--	--
												--	--	--	--
												--	--	--	--
												--	--	--	--
												--	--	--	--
												--	--	--	--
												--	--	--	--
												--	--	--	--
												--	--	--	--
												--	--	--	--
												--	--	--	--
												--	--	--	--
												--	--	--	--
												--	--	--	--
												--	--	--	--
												--	--	--	--
												--	--	--	--
												--	--	--	--
												--	--	--	--
												--	--	--	--
												--	--	--	--
												--	--	--	--
												--	--	--	--
												--	--	--	--
												--	--	--	--
												--	--	--	--
												--	--	--	--
												--	--	--	--
												--	--	--	--
												--	--	--	--
												--	--	--	--
												--	--	--	--
												--	--	--	--
												--	--	--	--
												--	--	--	--
												--	--	--	--
												--	--	--	--
												--	--	--	--
												--	--	--	--
												--	--	--	--
												--	--	--	--
												--	--	--	--
												--	--	--	--
												--	--	--	--
												--	--	--	--
												--	--	--	--
												--	--	--	--
												--	--	--	--
												--	--	--	--
												--	--	--	--
												--	--	--	--
												--	--	--	--
												--	--	--	--
												--	--	--	--
												--	--	--	--
												--	--	--	--
												--	--	--	--
												--	--	--	--
												--	--	--	--
												--	--	--	--
												--	--	--	--
												--	--	--	--
												--	--	--	--
												--	--	--	--
												--	--	--	--
												--	--	--	--
												--	--	--	--
												--	--	--	--
												--	--	--	--
												--	--	--	--
												--	--	--	--
												--	--	--	--
												--	--	--	--
												--	--	--	--
												--	--	--	--
												--	--	--	--
												--	--	--	--
												--	--	--	--
												--	--	--	--
												--	--	--	--
												--	--	--	--
												--	--	--	--
												--	--	--	--
												--	--	--	--
												--	--	--	--
												--	--	--	--
												--	--	--	--
												--	--	--	--
												--	--	--	--
												--	--	--	--
												--	--	--	--
												--	--	--	--
												--	--	--	--
												--	--	--	--
												--	--	--	--
												--	--	--	--
												--	--	--	--
												--	--	--	--
												--	--	--	--
												--	--	--	--
												--	--	--	--
												--	--	--	--
												--	--	--	--
												--	--	--	--
												--	--	--	--
												--	--	--	--
												--	--	--	--
												--	--	--	--
												--	--	--	--
												--	--	--	--
												--	--	--	--
												--	--	--	--
												--	--	--	--
												--	--	--	--
												--	--	--	--
												--	--	--	--
												--	--	--	--
												--	--	--	--
												--	--	--	--
												--	--	--	--
												--	--	--	--
												--	--	--	--
												--	--	--	--
												--	--	--	--
												--	--	--	--
												--	--	--	--
												--	--	--	--
												--	--	--	--
												--	--	--	--
												--	--	--	--
												--	--	--	--
												--	--	--	--
												--	--	--	--
												--	--	--	--
												--	--	--	--
												--	--	--	--
												--	--	--	--
												--	--	--	--
												--	--	--	--
												--	--	--	--
												--	--	--	--
												--	--	--	--
												--	--	--	--
												--	--	--	--
												--	--	--	--
												--	--	--	--
												--	--

## Sheet: Figure 2i
Compound	Ps (μC/cm2)
KH2PO4	4.75
BaTiO3	27
NaNO2	8
SbSI	25
CsGeI3	20
Tri-glycine sulfate (TGS)	2.8
Rochelle salt	0.2
PVDF	8
(-)-camphanic acid	5.2
(MDABCO)NH4I3	22
DIPAB	23.9
DMAGeI3	24.14
[Me3NCH2CH2OH]CdCl3	17.1
BA2PbCl4	13
R/S-LIPF	13.96
(4,4-DFPD)2PbI4	10
(ABCH)CdCl3	11.2
[Hdabco]ReO4	9
(TMCM)CdCl3	6
[MeHdabco]RbI3	6.8
TMCM-MnCl3	4
IA2Cs3Pb4Br13	4.2
(AP)RbBr3	2.3
[DMA][Mn(N3)3]	0.3
(TMIM)PbI3	0.67
