# Supplementary material for: Superior ferroelectricity and nonlinear optical response in a hybrid germanium iodide hexagonal perovskite
Source: Nat Commun. 2023 May 19;14:2863. doi: 10.1038/s41467-023-38590-7 (PMC10199078; doi:10.1038/s41467-023-38590-7)
Supplement: Supplementary file 3 — Source Data [file 41467_2023_38590_MOESM3_ESM.zip › SourceData_Fig.3.xlsx]

## Sheet: Sheet1
Fig.3f
DC bias (V)	Amplitude (pm)		DC bias (V)	Phase (o)
-90	794.644		-90	20.4044
-86.4	796.681		-86.4	20.1369
-82.8	793.474		-82.8	19.6268
-79.2	777.963		-79.2	19.2632
-75.6	770.647		-75.6	18.4409
-72	767.135		-72	18.6347
-68.4	758.648		-68.4	19.3457
-64.8	746.064		-64.8	19.0578
-61.2	739.625		-61.2	18.0607
-57.6	733.772		-57.6	18.4275
-54	716.798		-54	18.1285
-50.4	715.042		-50.4	17.8843
-46.8	704.507		-46.8	17.6959
-43.2	690.167		-43.2	17.6064
-39.6	684.606		-39.6	17.169
-36	684.021		-36	17.418
-32.4	663.243		-32.4	17.1683
-28.8	659.438		-28.8	17.6262
-25.2	638.952		-25.2	16.5449
-21.6	629.295		-21.6	16.11
-18	610.272		-18	15.7378
-14.4	593.298		-14.4	15.8902
-10.8	574.568		-10.8	16.2532
-7.2	550.863		-7.2	14.8144
-3.6	536.523		-3.6	14.4144
0	520.135		0	14.7515
3.6	488.528		3.6	14.2233
7.2	474.773		7.2	13.4415
10.8	452.824		10.8	13.2583
14.4	418.291		14.4	12.8111
18	353.322		18	12.9852
21.6	250.661		21.6	1.02789
25.2	206.412		25.2	5.37021
28.8	159.484		28.8	1.75593
32.4	114.186		32.4	8.03336
36	119.173		36	6.13111
39.6	86.4288		39.6	7.46269
43.2	56.3332		43.2	7.65291
46.8	70.9102		46.8	206.819
50.4	108.37		50.4	205.963
54	115.875		54	206.914
57.6	161.383		57.6	204.428
61.2	201.434		61.2	201.029
64.8	220.749		64.8	201.641
68.4	260.843		68.4	199.825
72	317.032		72	198.404
75.6	365.613		75.6	198.82
79.2	415.364		79.2	198.216
82.8	457.214		82.8	198.466
86.4	479.163		86.4	198.881
90	497.883		90	199.314
86.4	489.406		86.4	199.246
82.8	492.625		82.8	199.204
79.2	488.235		79.2	198.801
75.6	490.284		75.6	199.264
72	494.966		72	199.313
68.4	483.26		68.4	199.441
64.8	477.7		64.8	198.483
61.2	462.482		61.2	198.395
57.6	449.312		57.6	198.648
54	436.402		54	198.093
50.4	422.229		50.4	197.72
46.8	417.706		46.8	196.502
43.2	396.927		43.2	196.81
39.6	379.661		39.6	198.512
36	351.113		36	199.003
32.4	340.588		32.4	199.868
28.8	312.221		28.8	198.083
25.2	288.283		25.2	198.051
21.6	266.989		21.6	197.556
18	247.966		18	198.685
14.4	225.724		14.4	197.808
10.8	195.581		10.8	197.723
7.2	169.535		7.2	196.616
3.6	138.806		3.6	197.85
0	113.93		0	194.32
-3.6	82.031		-3.6	183.992
-7.2	47.4978		-7.2	110.755
-10.8	21.1299		-10.8	60.0873
-14.4	125.051		-14.4	14.2278
-18	241.528		-18	15.5002
-21.6	308.546		-21.6	14.1729
-25.2	358.589		-25.2	12.43
-28.8	394.879		-28.8	14.3946
-32.4	449.605		-32.4	14.6093
-36	477.992		-36	15.5001
-39.6	502.868		-39.6	15.9143
-43.2	526.28		-43.2	16.4081
-46.8	548.229		-46.8	16.7949
-50.4	577.495		-50.4	15.9487
-54	601.785		-54	16.0003
-57.6	622.564		-57.6	15.8255
-61.2	638.367		-61.2	15.9633
-64.8	660.609		-64.8	16.181
-68.4	672.9		-68.4	15.8602
-72	697.483		-72	15.6977
-75.6	706.263		-75.6	16.0302
-79.2	728.505		-79.2	16.4546
-82.8	753.673		-82.8	16.6168
-86.4	772.11		-86.4	16.6312
-90	768.164		-90	16.8681
-86.4	763.916		-86.4	16.134
-82.8	757.185		-82.8	15.6755
-79.2	749.576		-79.2	16.0574
-75.6	743.137		-75.6	15.7969
-72	737.284		-72	15.7233
-68.4	721.773		-68.4	15.7682
-64.8	719.14		-64.8	15.9025
-61.2	712.409		-61.2	15.4898
-57.6	696.02		-57.6	14.6836
-54	694.264		-54	15.0786
-50.4	677.875		-50.4	14.8752
-46.8	670.852		-46.8	14.2337
-43.2	662.657		-43.2	13.9565
-39.6	653		-39.6	14.0515
-36	646.561		-36	13.6501
-32.4	631.343		-32.4	13.679
-28.8	618.174		-28.8	12.8228
-25.2	607.638		-25.2	13.881
-21.6	591.835		-21.6	15.4482
-18	573.398		-18	15.2573
-14.4	545.888		-14.4	15.8859
-10.8	535.06		-10.8	15.0378
-7.2	516.623		-7.2	14.7893
-3.6	502.575		-3.6	15.2497
0	474.773		0	15.3992
3.6	457.799		3.6	15.3377
7.2	437.313		7.2	14.3193
10.8	416.828		10.8	13.7425
14.4	383.758		14.4	13.0116
18	318.788		18	7.60905
21.6	239.772		21.6	7.46269
25.2	187.679		25.2	5.75066
28.8	139.684		28.8	6.60667
32.4	130.904		32.4	10.5063
36	96.0784		36	108.77
39.6	77.3486		39.6	202.729
43.2	50.717		43.2	202.539
46.8	56.2774		46.8	204.346
50.4	72.0808		50.4	200.351
54	84.6649		54	203.49
57.6	120.369		57.6	208.427
61.2	146.415		61.2	197.509
64.8	186.509		64.8	206.343
68.4	219.871		68.4	209.387
72	249.771		72	206.183
75.6	291.864		75.6	205.575
79.2	340.358		79.2	202.843
82.8	372.052		82.8	204.869
86.4	424.948		86.4	203.14
90	479.891		90	202.113
86.4	497.6		86.4	200.621
82.8	512.233		82.8	200.483
79.2	509.927		79.2	199.539
75.6	510.184		75.6	200.408
72	512.526		72	199.685
68.4	508.218		68.4	199.224
64.8	496.137		64.8	199.271
61.2	472.725		61.2	199.898
57.6	470.676		57.6	199.036
54	463.945		54	198.329
50.4	442.581		50.4	197.075
46.8	445.8		46.8	197.638
43.2	425.315		43.2	196.823
39.6	403.366		39.6	197.222
36	367.369		36	197.101
32.4	360.345		32.4	199.103
28.8	336.32		28.8	200.026
25.2	325.715		25.2	199.976
21.6	293.2		21.6	198.443
18	277.208		18	198.665
14.4	262.965		14.4	197.742
10.8	241.095		10.8	198.787
7.2	223.354		7.2	199.42
3.6	199.395		3.6	196.596
0	172.928		0	196.027
-3.6	136.585		-3.6	195.334
-7.2	107.489		-7.2	192.498
-10.8	79.872		-10.8	188.177
-14.4	31.9871		-14.4	122.349
-18	131.49		-18	14.7107
-21.6	224.846		-21.6	17.5073
-25.2	313.228		-25.2	14.6492
-28.8	362.394		-28.8	12.3311
-32.4	415.657		-32.4	13.7892
-36	449.312		-36	15.0007
-39.6	471.554		-39.6	15.9666
-43.2	503.453		-43.2	16.0909
-46.8	518.379		-46.8	15.5603
-50.4	544.425		-50.4	15.4596
-54	556.131		-54	14.5211
-57.6	579.836		-57.6	14.4302
-61.2	595.932		-61.2	14.3973
-64.8	608.224		-64.8	14.5539
-68.4	625.783		-68.4	14.111
-72	647.439		-72	13.746
-75.6	672.51		-75.6	12.6091
-79.2	678.487		-79.2	13.1038
-82.8	712.994		-82.8	14.4574
