# Supplementary material for: Superior ferroelectricity and nonlinear optical response in a hybrid germanium iodide hexagonal perovskite
Source: Nat Commun. 2023 May 19;14:2863. doi: 10.1038/s41467-023-38590-7 (PMC10199078; doi:10.1038/s41467-023-38590-7)
Supplement: Supplementary file 3 — Source Data [file 41467_2023_38590_MOESM3_ESM.zip › SourceData_Fig.4.xlsx]

## Sheet: Sheet1
Fig. 4b											Fig.4c
x	y	x	y	x	y		x	y			phi	DMAGeI3	KDP
Normalized switching	1	Normalized switching	2	Normalized switching	4		Normalized switching	Polarization			0	2.56	0
-1	0	-1	0	-1	0		-1	29.1375			5	3.21157	6.94741
-0.75	82.4	-0.833333	35.6	-0.875	41.2		-0.75	21.3571			10	5.46478	26.9517
-0.5	198	-0.666667	143.4	-0.75	109.6		-0.5	13.6508			15	10.1676	57.6
-0.25	254.1	-0.5	227.3	-0.625	101.2		-0.25	7.05865			20	18.5814	95.1957
0	292.9	-0.333333	198.4	-0.5	52.9		0	0			25	32.1727	135.204
0.25	254.1	-0.166667	126.7	-0.375	80.2		0.25	-7.05865			30	52.3617	172.8
0.5	198	0	78.8	-0.25	168.5		0.5	-13.6508			35	80.2573	203.448
0.75	82.4	0.166667	126.7	-0.125	145.8		0.75	-21.3571			40	116.416	223.453
1	0	0.333333	198.4	0	78.8		1	-29.1375			45	160.656	230.4
		0.5	227.3	0.125	145.8						50	211.95	223.453
		0.666667	143.4	0.25	168.5						55	268.423	203.448
		0.833333	35.6	0.375	80.2						60	327.442	172.8
		1	0	0.5	52.9						65	385.809	135.204
				0.625	101.2						70	440.028	95.1957
				0.75	109.6						75	486.62	57.6
				0.875	41.2						80	522.446	26.9517
				1	0						85	545.014	6.94741
											90	552.72	3.45545e-30
											95	545.014	6.94741
											100	522.446	26.9517
											105	486.62	57.6
											110	440.028	95.1957
											115	385.809	135.204
											120	327.442	172.8
											125	268.423	203.448
											130	211.95	223.453
											135	160.656	230.4
											140	116.416	223.453
											145	80.2573	203.448
											150	52.3617	172.8
											155	32.1727	135.204
											160	18.5814	95.1957
											165	10.1676	57.6
											170	5.46478	26.9517
											175	3.21157	6.94741
											180	2.56	1.38218e-29
											185	3.21157	6.94741
											190	5.46478	26.9517
											195	10.1676	57.6
											200	18.5814	95.1957
											205	32.1727	135.204
											210	52.3617	172.8
											215	80.2573	203.448
											220	116.416	223.453
											225	160.656	230.4
											230	211.95	223.453
											235	268.423	203.448
											240	327.442	172.8
											245	385.809	135.204
											250	440.028	95.1957
											255	486.62	57.6
											260	522.446	26.9517
											265	545.014	6.94741
											270	552.72	3.1099e-29
											275	545.014	6.94741
											280	522.446	26.9517
											285	486.62	57.6
											290	440.028	95.1957
											295	385.809	135.204
											300	327.442	172.8
											305	268.423	203.448
											310	211.95	223.453
											315	160.656	230.4
											320	116.416	223.453
											325	80.2573	203.448
											330	52.3617	172.8
											335	32.1727	135.204
											340	18.5814	95.1957
											345	10.1676	57.6
											350	5.46478	26.9517
											355	3.21157	6.94741
											360	2.56	5.52871e-29
