# Supplementary material for: Superior ferroelectricity and nonlinear optical response in a hybrid germanium iodide hexagonal perovskite
Source: Nat Commun. 2023 May 19;14:2863. doi: 10.1038/s41467-023-38590-7 (PMC10199078; doi:10.1038/s41467-023-38590-7)
Supplement: Supplementary file 3 — Source Data [file 41467_2023_38590_MOESM3_ESM.zip › SourceData_Fig.S11.xlsx]

## Sheet: Sheet1
Supplementary Fig. 10a						Supplementary Fig. 10b						Supplementary Fig. 10c
T/K	ε'(1 MHz)	ε'(100 kHz)	ε'(10 kHz)	ε'(1 kHz)		T/K	ε'(1 MHz)	ε'(100 kHz)	ε'(10 kHz)	ε'(1 kHz)		T/K	1/ε'
355.95	41.0348	52.8156	82.4339	102.821		330.05	9.3473	9.64401	9.77504	13.2303		370.05	0.00023001
356.05	41.1176	53.0139	82.4959	102.821		330.25	9.35774	9.83444	9.77735	13.5185		369.85	0.000229289
356.15	41.1794	53.2842	82.5448	103.082		330.45	9.36756	9.6471	9.81378	13.3903		369.75	0.000228736
356.25	41.2678	53.2844	81.7433	103.093		330.65	9.36323	9.67898	9.82003	13.2025		369.55	0.000228069
356.25	41.3165	53.5775	82.5589	102.97		330.85	9.38465	9.66613	9.8646	13.4027		369.35	0.000227296
356.35	41.4061	53.8038	84.104	103.232		331.15	9.39296	9.72823	9.87016	13.4161		369.25	0.000226614
356.45	41.47	53.6424	84.1605	103.606		331.25	9.40358	9.64925	9.87739	13.2786		369.05	0.000226323
356.55	41.5609	53.6542	84.603	103.794		331.45	9.40762	9.71096	9.91712	13.4255		368.85	0.000225576
356.55	41.6495	54.1582	85.1843	104.056		331.65	9.42158	9.74157	9.93268	13.309		368.75	0.000225078
356.65	41.6938	54.3117	85.1356	103.494		331.85	9.43611	9.70345	9.94361	13.4951		368.55	0.000223899
356.75	41.7923	54.4173	85.3483	103.457		332.05	9.43929	9.74823	9.94866	13.543		368.35	0.000223149
356.75	41.8683	54.5137	85.4617	103.232		332.25	9.45273	9.80727	9.9627	13.2937		368.15	0.00022211
356.85	41.9351	54.8596	85.7616	103.307		332.45	9.45998	9.8528	10.0184	13.4536		368.05	0.000221223
356.85	42.0227	54.7792	86.1511	103.307		332.65	9.46856	9.82201	10.0135	13.3381		367.85	0.000220308
356.95	42.0997	55.1072	86.7833	103.574		332.85	9.47581	9.66131	10.0096	13.6028		367.65	0.000218866
357.05	42.1766	55.2971	86.3034	103.864		333.05	9.48782	9.80528	10.0306	13.3917		367.55	0.000217339
357.15	42.243	55.6444	87.2262	103.829		333.25	9.49412	9.88033	10.064	13.8058		367.35	0.000215923
357.15	42.2955	55.6374	87.4784	104.074		333.45	9.51377	9.86365	10.1029	13.6528		367.15	0.000214582
357.25	42.3679	56.2516	87.819	103.969		333.65	9.51662	10.0039	10.1152	13.5762		366.95	0.000212478
357.35	42.4547	55.9562	87.8378	103.723		333.75	9.52784	9.89818	10.1121	13.9189		366.85	0.000210499
357.35	42.5217	56.1212	88.4165	103.969		333.95	9.53286	9.91923	10.1441	13.917		366.65	0.000208825
357.45	42.6037	56.2956	88.514	103.408		334.15	9.53747	9.87414	10.1653	14.0106		366.45	0.000206482
357.55	42.6923	56.6772	88.9753	103.408		334.35	9.53537	9.9154	10.1693	13.9472		366.35	0.000204364
357.65	42.7683	57.2711	88.9898	103.688		334.55	9.5636	9.87067	10.1857	13.7524		366.15	0.000202079
357.65	42.852	56.8851	88.8455	103.618		334.75	9.56922	9.85379	10.2033	14.3505		366.05	0.000200071
357.75	42.9237	57.2317	88.6926	103.513		334.85	9.57202	9.92345	10.2045	14.2071		365.85	0.000197508
357.85	43.0054	57.6228	88.9946	103.268		335.05	9.58445	9.96662	10.2184	13.7888		365.65	0.000194663
357.85	43.105	57.9908	89.2896	103.478		335.25	9.59566	9.97543	10.2153	14.3423		365.55	0.000191972
357.95	43.181	57.7501	89.6719	102.953		335.45	9.60304	9.97903	10.2858	13.9216		365.35	0.000189037
357.95	43.2825	57.8233	89.912	103.338		335.55	9.61151	10.0126	10.3034	14.4114		365.25	0.000186037
358.05	43.3503	58.3272	90.0157	103.093		335.75	9.62099	9.98242	10.2652	14.5379		365.05	0.000182745
358.15	43.4302	58.5111	90.434	102.673		335.95	9.62625	10.0308	10.3571	14.5299		364.95	0.000179269
358.15	43.5032	58.9293	90.4418	103.198		336.15	9.6394	10.0242	10.3767	14.5282		364.85	0.000175855
358.25	43.5966	59.0945	90.9643	102.953		336.25	9.64723	10.0087	10.3929	14.4279		364.65	0.000172004
358.35	43.6737	58.9996	91.0854	102.918		336.45	9.65616	10.0523	10.3768	14.7094		364.55	0.000167989
358.35	43.7627	59.7178	91.4681	103.303		336.65	9.66336	10.0229	10.3819	14.4544		364.45	0.000163648
358.45	43.8389	59.8305	91.8543	102.638		336.75	9.66976	9.9241	10.4041	14.5854		364.35	0.000159272
358.45	43.9378	59.7637	92.4099	102.988		336.95	9.67944	10.0876	10.4595	14.8738		364.15	0.000154647
358.55	44.0147	60.1601	93.0023	102.883		337.05	9.6868	10.2167	10.5109	14.8808		364.05	0.000149433
358.65	44.1344	60.323	93.6045	102.393		337.25	9.70228	10.069	10.4816	14.7054		363.95	0.000144041
358.65	44.1989	60.605	93.2929	103.093		337.45	9.70907	10.0691	10.4668	14.4584		363.85	0.000138432
358.75	44.2913	60.7678	93.9164	102.673		337.55	9.71399	10.1499	10.514	14.9929		363.65	0.000132329
358.85	44.3772	60.9705	94.2212	102.343		337.75	9.72057	10.0412	10.5431	14.9499		363.55	0.00012569
358.85	44.4742	61.1908	94.4436	102.568		337.85	9.72738	10.1389	10.5774	14.9403		363.45	0.000118651
358.95	44.5407	61.6007	94.5884	102.918		338.05	9.74256	10.1201	10.5939	14.8906		363.35	0.000111272
358.95	44.6687	61.8007	94.8723	102.848		338.15	9.74344	10.1504	10.61	15.1183		363.25	0.000103474
359.05	44.7593	61.7144	95.5848	103.093		338.35	9.7553	10.1586	10.6454	15.0626		363.15	9.53052e-05
359.15	44.8519	62.1102	96.0566	102.673		338.45	9.76454	10.0993	10.6735	15.2958		363.05	8.65908e-05
359.15	44.9436	62.392	96.4402	103.198		338.65	9.77107	10.1092	10.6649	15.6132		362.95	7.73823e-05
359.25	45.0679	62.8807	97.0824	102.988		338.75	9.77312	10.1325	10.6636	15.341		362.85	6.76381e-05
359.25	45.1623	63.106	97.5717	103.338		338.95	9.78461	10.4528	10.7106	15.4289		362.75	5.72424e-05
359.35	45.2911	63.39	98.1004	103.373		339.05	9.78871	10.2205	10.7412	15.4681		362.65	4.6181e-05
359.45	45.3743	63.9401	99.3609	103.934		339.25	9.80689	10.4203	10.7399	15.323		362.55	3.47292e-05
359.45	45.4861	63.8749	99.8572	103.864		339.35	9.8065	10.286	10.7719	15.7017		362.45	2.49302e-05
359.55	45.5927	64.2691	100.277	103.408		339.45	9.81572	10.3142	10.8242	15.4848		362.45	1.78688e-05
359.55	45.6825	64.8123	100.612	103.688		339.65	9.82491	10.3282	10.821	15.7453		362.35	1.28485e-05
359.65	45.7946	65.1477	101.319	104.634		339.75	9.83382	10.2525	10.872	15.7315		362.15	9.70982e-06
359.75	45.8935	65.194	102.215	105.405		339.95	9.82999	10.3389	10.8582	15.7944		362.05	1.02881e-05
359.75	46.0058	65.4751	102.405	104.941		340.05	9.8643	10.4744	10.873	15.9571		362.05	1.29332e-05
359.75	46.1094	65.909	102.591	106.365		340.25	9.8456	10.4495	10.8867	16.0071		361.95	1.74868e-05
359.85	46.2053	66.0749	103.091	107.602		340.35	9.85998	10.3647	10.9387	16.0571		361.85	2.28802e-05
359.95	46.2893	66.3636	103.304	108.963		340.45	9.8651	10.3695	10.9715	16.2949		361.75	2.88261e-05
359.95	46.3943	66.1507	102.079	109.835		340.65	9.87919	10.2196	10.9956	16.1282		361.65	3.50246e-05
360.05	46.5059	66.8706	103.141	110.607		340.75	9.88642	10.4534	10.9749	16.1415		361.55	4.25845e-05
360.05	46.6044	66.9808	104.322	111.345		340.95	9.90141	10.311	11.015	15.9448		361.45	5.27803e-05
360.15	46.7368	67.5061	104.571	112.324		341.05	9.90097	10.3148	11.0326	16.381		361.35	6.2089e-05
360.15	46.8536	68.0398	105.333	113.486		341.15	9.90721	10.4042	11.0722	16.5124		361.25	7.52169e-05
360.25	46.96	68.5733	106.015	114.64		341.25	9.9132	10.4535	11.0598	16.481		361.15	8.54892e-05
360.35	47.0842	68.7506	106.622	115.845		341.45	9.9283	10.4325	11.0889	16.7846		361.05	0.00010171
360.35	47.2085	69.0449	107.341	117.186		341.55	9.93133	10.3005	11.1784	16.3444		360.95	0.000120842
360.35	47.3144	69.7845	107.949	118.578		341.65	9.93961	10.4346	11.1862	16.7259		360.85	0.000135788
360.45	47.4311	69.9736	107.79	119.926		341.85	9.935	10.4511	11.2102	16.7696		360.75	0.000168456
360.55	47.5439	70.1768	109.178	121.349		341.95	9.95331	10.4904	11.2022	16.6188		360.65	0.00018007
360.55	47.6499	70.6632	109.64	122.425		342.05	9.96398	10.2384	11.2481	17.0277		360.55	0.000187792
360.65	47.7674	70.6398	109.89	123.888		342.15	9.96924	10.5117	11.2968	16.6732		360.45	0.000194552
360.65	47.9181	71.1985	110.471	125.299		342.25	9.97978	10.5207	11.3225	17.0355		360.35	0.000202952
360.75	48.0455	71.4255	111.272	126.905		342.45	9.98799	10.5655	11.3791	17.1035		360.25	0.000209334
360.75	48.1815	72.1427	111.724	128.441		342.55	9.9897	10.3141	11.3759	17.2356		360.15	0.000213362
360.85	48.2879	72.4303	112.243	130.025		342.65	9.99415	10.5709	11.3728	17.1092		360.05	0.000218081
360.85	48.4115	72.868	112.978	131.396		342.75	10.0093	10.5044	11.4354	17.3278		359.95	0.000222228
360.85	48.5247	72.999	113.049	132.725		342.85	10.0111	10.4849	11.4427	17.5742		359.85	0.000227767
360.95	48.6828	73.8017	114.164	134.193		342.95	10.0204	10.5443	11.4561	17.7225		359.75	0.000232685
361.05	48.7929	74.1446	114.732	135.189		343.15	10.0274	10.6136	11.4825	17.4514		359.65	0.000241261
361.05	48.9504	74.4798	115.409	136.382		343.25	10.0337	10.4462	11.5365	17.7642		359.55	0.000244721
361.15	49.0735	75.2721	115.431	137.675		343.35	10.0435	10.6226	11.6022	17.788		359.45	0.000248444
361.15	49.2409	75.4274	116.629	138.861		343.45	10.0515	10.6033	11.5917	17.8941		359.35	0.000251892
361.25	49.3855	75.9178	117.575	140.163		343.55	10.0505	10.4924	11.5723	17.9172		359.25	0.000254447
361.25	49.5371	76.5934	118.281	141.193		343.65	10.0593	10.7229	11.6511	17.8469		359.15	0.00025704
361.35	49.6846	76.8623	119.144	142.356		343.75	10.0645	10.7218	11.649	18.0962		359.05	0.000259092
361.35	49.8491	77.11	119.664	143.895		343.85	10.0737	10.6277	11.7028	18.1796		358.95	0.000260983
361.45	50.0129	78.0383	120.243	145.481		343.95	10.0816	10.7018	11.7595	18.5538		358.85	0.000262931
361.45	50.1812	78.4708	121.006	146.956		344.05	10.0897	10.7961	11.7748	18.3263		358.75	0.00026492
361.45	50.3381	78.7332	121.918	148.703		344.15	10.1102	10.7176	11.8056	18.4261		358.65	0.000267408
361.55	50.5209	79.6132	123.036	150.417		344.25	10.1065	10.7077	11.8746	18.6705		358.65	0.000269499
361.55	50.8203	80.1313	123.748	152.3		344.35	10.1055	10.6981	11.8299	18.6298		358.45	0.000271098
361.65	51.0316	80.6092	124.456	154.097		344.45	10.1145	10.7316	11.8933	18.5216		358.35	0.000272647
361.65	51.2102	81.5403	125.064	155.864		344.55	10.1246	10.7971	11.9351	18.7502		358.35	0.000272046
361.75	51.3872	82.2932	126.194	157.804		344.65	10.1373	10.6803	11.9999	18.6934		358.25	0.00027364
361.75	51.5418	82.896	127.564	159.564		344.75	10.1297	10.7798	12.0044	19.244		358.15	0.000275899
361.85	51.749	83.1515	128.409	161.535		344.85	10.1472	10.797	11.9774	19.1281		358.05	0.000277732
361.85	51.9259	84.0666	129.51	163.604		344.95	10.148	10.8894	12.0481	19.0651		357.95	0.000279325
361.95	52.1211	84.643	130.559	165.726		345.05	10.1579	10.7983	12.0943	19.3887		357.85	0.000281476
361.95	52.3118	85.3772	131.589	167.848		345.15	10.1641	10.8535	12.1308	19.128		357.75	0.000283395
361.95	52.5264	86.2157	132.807	169.951		345.25	10.1776	10.8476	12.1494	19.4131		357.65	0.000285536
362.05	52.7452	86.5893	134.204	171.85		345.35	10.179	10.8364	12.2044	19.5347		357.55	0.000287619
362.05	52.9468	87.755	135	173.755		345.35	10.1881	11.0326	12.2334	19.7266		357.45	0.000289589
362.15	53.1416	88.2686	136.326	175.873		345.45	10.1852	10.8565	12.2548	19.8975		357.35	0.000291814
362.15	53.3744	88.7669	138.353	177.993		345.55	10.2029	10.9475	12.2849	20.1083		357.25	0.000293747
362.25	53.5809	89.5788	139.058	180.097		345.65	10.2034	10.8409	12.3092	20.2361		357.15	0.000295559
362.25	53.7885	90.147	139.76	182.579		345.75	10.2116	10.9774	12.336	20.2531		357.05	0.000297376
362.35	53.9834	91.4666	140.839	184.653		345.75	10.2129	10.9539	12.3832	20.4149		356.95	0.000299263
362.35	54.2162	91.8709	141.433	186.969		345.85	10.2287	10.9613	12.421	20.5863		356.85	0.000301526
362.45	54.4254	92.4904	142.867	189.529		345.95	10.2382	11.0112	12.4711	20.5804		356.85	0.000303379
362.45	54.6548	93.5341	144.593	191.999		345.95	10.2453	11.0574	12.4864	20.7475		356.65	0.000304934
362.45	54.9002	94.3151	145.749	194.629		346.05	10.2498	10.9962	12.5733	20.6919		356.55	0.000307049
362.55	55.1094	95.1528	147.51	197.364		346.15	10.26	11.0525	12.5491	20.8289		356.55	0.000308896
362.55	55.3781	96.627	148.767	199.971		346.25	10.2668	11.2029	12.5825	20.8262		356.45	0.000310756
362.55	55.6106	97.457	150.481	202.88		346.35	10.2734	11.0023	12.6015	21.2143		356.35	0.000312143
362.65	55.8951	98.2943	152.454	205.511		346.35	10.2846	11.1172	12.6659	21.1305		356.25	0.000312405
362.75	56.1152	99.2635	154.316	209.078		346.45	10.2827	11.0725	12.6358	21.0211		356.15	0.000312183
362.75	56.4079	100.362	156.446	212.737		346.55	10.2882	11.2393	12.6636	21.1393		356.05	0.000313458
362.75	56.6832	101.443	158.376	216.708		346.55	10.2966	11.1454	12.6716	20.9151		355.95	0.000314825
362.85	56.981	102.705	160.463	220.825		346.65	10.3077	11.0748	12.7043	21.1186		355.85	0.000316284
362.85	57.2668	104.123	162.609	224.821		346.75	10.3107	11.1029	12.7251	21.1412		355.75	0.000317628
362.95	57.5744	105.652	165.392	229.262		346.75	10.3161	11.2207	12.7627	21.303		355.65	0.000319026
362.95	57.8983	106.735	168.258	234.023		346.85	10.3247	11.1313	12.7778	21.3648		355.65	0.000320565
362.95	58.2014	108.379	171.853	239.373		346.95	10.3274	11.1582	12.7619	21.5522		355.45	0.000322614
363.05	58.5298	110.558	175.421	245.022		346.95	10.3353	11.1875	12.8243	21.5911		355.45	0.000324453
363.05	58.8448	111.981	179.535	251.058		347.05	10.3346	11.3228	12.8239	21.6883		355.35	0.000326131
363.05	59.2005	113.388	183.676	257.413		347.15	10.3391	11.2426	12.8192	21.6423		355.25	0.000328356
363.15	59.5137	115.287	187.942	264.044		347.15	10.3496	11.2666	12.8537	21.5642		355.15	0.000329412
363.15	59.859	116.962	192.562	271.875		347.25	10.3589	11.3515	12.904	21.6846		355.05	0.000331695
363.25	60.1956	119.081	197.474	279.673		347.35	10.363	11.2491	12.9238	22.1184
363.25	60.5135	120.286	202.843	287.481		347.35	10.3577	11.2713	12.9224	21.7057
363.35	60.8527	122.243	209.128	294.958		347.45	10.361	11.2235	12.9195	21.9947
363.35	61.1678	123.925	214.67	302.218		347.55	10.3735	11.2934	12.9696	22.2967
363.35	61.4563	125.476	219.209	309.044		347.65	10.3853	11.245	12.9697	22.0501
363.45	61.7279	126.89	223.796	315.682		347.75	10.3908	11.3779	12.9634	22.294
363.45	62.005	127.985	227.043	321.788		347.75	10.3935	11.2074	13.0559	22.3105
363.55	62.2946	129.689	230.328	327.936		347.85	10.4025	11.3432	13.0372	22.4806
363.55	62.569	131.215	233.579	333.484		347.95	10.4153	11.31	13.069	22.4452
363.55	62.8268	133.14	237.886	338.527		348.05	10.419	11.3198	13.0978	22.5696
363.55	63.107	134.723	240.605	343.093		348.15	10.4254	11.4162	13.1013	22.7235
363.65	63.3782	136.461	243.591	347.393		348.25	10.4248	11.3169	13.0506	22.4435
363.65	63.6652	137.814	246.447	351.677		348.35	10.4371	11.3517	13.1169	22.6085
363.65	63.9248	140.131	250.189	356.169		348.45	10.4436	11.3936	13.1598	22.5856
363.75	64.2362	142.005	254.49	360.704		348.55	10.4496	11.5838	13.1828	22.7623
363.85	64.531	144.551	258.711	365.552		348.55	10.4608	11.3365	13.1516	22.9626
363.85	64.8084	146.803	263.212	370.71		348.75	10.4653	11.3694	13.1899	22.4818
363.85	65.0953	148.889	267.515	376.233		348.85	10.4746	11.4228	13.2172	22.8105
363.85	65.397	150.672	272.433	382.252		348.95	10.4789	11.4352	13.2083	22.7839
363.95	65.6609	152.683	277.964	388.859		349.05	10.4895	11.4033	13.1944	22.782
363.95	65.906	154.863	283.811	395.249		349.15	10.5119	11.4486	13.2011	22.8011
364.05	66.1505	156.4	288.672	401.54		349.25	10.5018	11.4707	13.2589	23.2718
364.05	66.3889	158.025	293.742	407.774		349.35	10.5018	11.5875	13.2995	22.6289
364.05	66.6255	160.109	298.905	413.769		349.45	10.5201	11.4778	13.3384	23.1455
364.15	66.8395	161.834	303.258	419.406		349.55	10.5293	11.495	13.3345	23.179
364.15	67.0533	163.258	307.189	425.032		349.65	10.5336	11.5072	13.3554	22.9211
364.15	67.2662	164.833	310.759	430.348		349.75	10.5437	11.524	13.3336	23.0687
364.15	67.4664	166.35	313.196	435.373		349.85	10.5434	11.6106	13.3546	23.1099
364.25	67.6375	167.239	315.448	440.371		349.95	10.5564	11.5547	13.3933	23.1253
364.25	67.8068	168.362	317.248	444.715		350.05	10.5661	11.5418	13.4114	23.0936
364.35	67.9958	169.974	319.592	448.887		350.15	10.5773	11.4861	13.3793	23.2054
364.35	68.1614	171.451	321.856	452.903		350.25	10.5769	11.5405	13.4425	22.9541
364.35	68.3346	172.495	323.442	457.154		350.35	10.6035	11.7104	13.4339	23.3435
364.45	68.4898	173.309	326.426	461.184		350.45	10.5998	11.5619	13.44	23.5039
364.45	68.6664	174.807	329.248	464.99		350.55	10.6069	11.5625	13.4794	23.3501
364.45	68.8099	175.456	331.626	469.372		350.65	10.6195	11.6199	13.4627	23.573
364.55	68.9767	176.394	333.691	473.984		350.85	10.6264	11.6522	13.5217	23.7887
364.55	69.1105	177.878	335.503	478.375		350.95	10.6409	11.6519	13.5724	23.7666
364.55	69.2651	178.857	337.837	482.825		351.05	10.6484	11.6735	13.6032	23.8545
364.65	69.4161	180.106	340.067	487.264		351.15	10.6417	11.6429	13.6008	24.1627
364.65	69.5883	181.364	343.742	491.887		351.25	10.6234	11.6319	13.6186	24.1841
364.65	69.7172	182.098	344.795	496.591		351.35	10.6427	11.6643	13.6389	24.2432
364.65	69.8537	183.391	346.997	501.494		351.45	10.6519	11.7013	13.6833	24.4295
364.75	70.0647	184.627	349.693	506.234		351.55	10.6574	11.705	13.716	24.2289
364.75	70.238	185.537	352.072	510.99		351.65	10.6743	11.6917	13.747	24.5971
364.75	70.3829	186.941	354.593	515.634		351.85	10.6917	11.7248	13.7728	24.5728
364.85	70.5529	188.287	357.087	520.154		351.95	10.7099	11.754	13.8291	24.567
364.85	70.741	189.342	359.495	524.345		352.15	10.7224	11.7871	13.8558	24.7483
364.85	70.9039	190.369	362.121	528.487		352.25	10.7467	11.8188	13.8857	25.0904
364.95	71.0892	191.584	365.261	532.625		352.35	10.7593	11.6799	13.9632	25.0102
364.95	71.2069	192.865	368.301	536.672		352.55	10.7761	11.833	14.0233	25.2547
364.95	71.3594	193.803	370.173	541.046		352.65	10.7889	11.852	14.0766	25.419
364.95	71.6505	195.144	372.36	545.381		352.85	10.821	11.8043	14.1004	25.5016
365.05	71.7992	196.596	374.787	549.638		352.95	10.8261	12.0262	14.1748	25.6753
365.05	71.978	197.591	377.589	554.317		353.15	10.8544	12.131	14.1701	25.7745
365.15	72.1545	198.369	380.164	559.242		353.35	10.8735	11.8597	14.2712	25.9046
365.15	72.2959	199.405	382.51	563.646		353.55	10.897	12.0502	14.2937	25.989
365.15	72.4199	200.437	386.081	567.548		353.75	10.9124	12.0066	14.3907	26.2759
365.25	72.5644	201.27	389.418	571.569		353.85	10.9402	12.15	14.4223	26.3448
365.25	72.713	202.192	393.007	575.466		354.05	10.9702	12.132	14.494	26.6305
365.35	72.8218	203.431	395.37	579.792		354.25	11.0015	12.1394	14.5726	26.8998
365.35	72.9064	203.312	397.551	583.77		354.45	11.0334	12.1764	14.6302	27.2834
365.35	72.9655	204.4	399.158	587.829		354.65	11.0599	12.1771	14.7061	27.5294
365.45	73.0388	204.275	400.805	591.44		354.85	11.083	12.2876	14.8051	27.5791
365.45	73.1142	204.859	401.642	594.608		355.05	11.1365	12.2832	14.8831	27.9331
365.55	73.2186	204.816	401.68	597.492		355.25	11.163	12.2671	14.9726	28.3268
365.55	73.2888	204.862	402.429	599.974		355.45	11.1867	12.4145	15.0666	29.1395
365.65	73.3957	204.605	403.331	601.906		355.65	11.2283	12.5205	15.1594	29.2278
365.65	73.4438	204.789	404.344	603.703		355.85	11.2658	12.447	15.2515	29.4378
365.75	73.5508	205.035	404.892	605.603		356.15	11.2903	12.5249	15.3535	30.4502
365.75	73.6415	205.056	405.142	606.348		356.35	11.3285	12.5785	15.4573	30.3587
365.85	73.7862	204.925	405.604	606.76		356.55	11.362	12.5761	15.5134	31.1559
365.95	73.9136	204.868	403.411	606.3		356.75	11.3745	12.673	15.6152	31.457
366.05	74.0403	204.416	402.389	605.587		356.95	11.4201	12.6647	15.7111	31.7059
366.05	74.1173	203.837	398.304	604.126		357.15	11.4459	12.694	15.8406	31.9859
366.15	74.2026	203.085	393.7	601.294		357.35	11.483	12.8872	15.9209	32.5323
366.25	74.2296	201.939	389.955	597.416		357.65	11.5071	12.7664	16.0742	32.7178
366.25	74.2685	200.985	385.252	592.899		357.85	11.5388	12.7188	16.1964	33.5812
366.35	74.3305	199.481	377.346	587.557		358.05	11.5597	12.9798	16.3353	33.9409
366.45	74.3452	198.761	368.973	581.953		358.25	11.5933	12.9589	16.526	34.947
366.55	74.3875	197.171	362.48	576.03		358.45	11.6257	12.9958	16.6724	35.7791
366.55	74.4334	195.792	354.306	570.462		358.75	11.6566	13.0816	16.9055	36.1606
366.65	74.4563	193.908	346.3	564.677		358.95	11.6913	13.1393	17.1374	37.49
366.75	74.45	191.403	338.17	558.508		359.15	11.7291	13.3729	17.3878	38.3656
366.85	74.4357	189.318	329.96	552.795		359.35	11.7456	13.2958	17.6456	39.3546
366.95	74.4483	187.324	322.615	547.234		359.65	11.7441	13.126	17.8346	41.5389
367.05	74.4744	185.293	315.557	543.043		359.75	11.7227	13.3339	17.7996	43.9937
367.15	74.4914	183.175	309.013	538.906		360.05	11.7075	13.3261	17.6906	44.2268
367.15	74.5248	181.351	303.596	535.347		360.25	11.689	13.1478	17.5069	39.6224
367.25	74.5536	179.119	298.551	531.827		360.45	11.6638	13.1619	17.4474	38.7817
367.35	74.5802	177.222	293.497	528.349		360.65	11.6454	13.1881	17.3332	38.1967
367.45	74.6186	175.37	288.612	525.38		360.85	11.635	13.0112	17.2137	37.6922
367.55	74.6762	173.319	285.75	523.134		361.05	11.613	13.1365	17.1672	36.9894
367.65	74.7103	171.633	282.578	521.205		361.35	11.5971	13.0723	17.0989	36.3354
367.75	74.7324	170.259	279.74	520.126		361.55	11.5927	13.308	17.0592	36.0902
367.85	74.6264	168.361	277.1	519.246		361.75	11.5785	12.9437	16.9967	35.9475
367.95	74.6664	166.378	272.617	519.52		361.95	11.5709	13.2468	16.915	35.4577
368.05	74.691	165.261	271.516	520.567		362.15	11.5663	13.0053	16.8767	35.1679
368.15	74.7727	163.833	269.614	521.4		362.35	11.5488	13.0073	16.8577	34.7694
368.15	74.8788	162.723	268.577	523.516		362.55	11.544	12.872	16.818	34.628
368.25	74.9017	160.972	267.582	520.357		362.75	11.5406	12.9571	16.7932	34.7254
368.35	74.9643	160.346	266.773	518.234		362.95	11.5343	12.9664	16.8049	34.2701
368.55	75.0343	158.56	266.166	523.964		363.15	11.5286	12.9086	16.7707	33.7933
368.65	75.1026	157.671	266.153	522.054		363.35	11.5476	12.9941	16.7673	34.0297
368.65	75.2123	156.44	265.28	520.569		363.55	11.5262	13.018	16.7455	33.5045
368.75	75.3086	155.644	264.724	524.813		363.75	11.5204	13.0313	16.7127	33.6537
368.85	75.384	154.452	263.89	520.569		363.95	11.5144	13.0516	16.6775	33.6198
368.95	75.5099	153.543	263.007	520.781		364.15	11.5155	13.1238	16.694	33.2513
369.05	75.6075	152.824	262.963	524.389		364.35	11.5087	13.0312	16.6697	33.2347
369.15	75.7111	151.619	263.348	524.177		364.55	11.5096	13.0226	16.6857	33.4862
369.25	75.8095	150.806	262.188	523.964		364.75	11.5141	13.0289	16.6844	33.0182
369.35	75.8835	149.888	261.255	523.328		364.85	11.5062	13.0722	16.6671	32.7703
369.45	75.9738	148.87	259.966	522.691		365.05	11.4999	13.0129	16.6892	32.9237
369.55	76.1196	147.868	259.5	522.054		365.15	11.5037	13.1107	16.6956	32.9407
369.65	76.1805	147.111	258.968	523.964		365.35	11.5007	12.9826	16.6918	32.7905
369.75	76.2676	146.661	258.34	523.964		365.45	11.5026	13.0639	16.6918	32.7374
369.85	76.3516	145.234	258.07	523.54		365.55	11.4976	12.9812	16.6902	32.9687
369.95	76.4891	144.579	258.265	522.691		365.65	11.4948	13.0326	16.6436	33.0671
370.05	76.6057	144.019	256.615	523.54		365.75	11.5014	13.0603	16.6323	32.7224
370.15	76.7013	143.333	256.857	522.267		365.95	11.4918	13.0217	16.6321	32.7162
370.25	76.8175	143.24	258.278	521.205		366.05	11.4891	13.0671	16.6562	32.4937
370.35	76.9327	142.308	257.843	523.328		366.05	11.4954	12.9858	16.6722	32.7918
370.45	77.004	142.166	259.295	522.691		366.15	11.4963	13.0293	16.6479	32.581
370.55	77.0854	141.261	260.405	522.691		366.25	11.4874	12.9957	16.6541	32.4567
370.65	77.1904	141.106	260.834	523.54		366.25	11.5017	13.12	16.6545	32.4844
370.75	77.2755	140.571	259.441	522.267		366.35	11.4978	13.101	16.6793	32.7416
370.85	77.2926	139.975	259.223	523.115		366.45	11.499	13.0746	16.6675	32.5031
370.95	77.3231	139.264	259.862	519.932		366.45	11.5003	13.0726	16.6549	32.5564
370.95	77.2834	138.704	259.595	519.295		366.55	11.5	13.248	16.6579	32.4344
						366.55	11.5015	13.0326	16.6683	32.696
						366.65	11.4972	13.0554	16.6904	32.4282
						366.65	11.4969	13.0959	16.6875	32.3192
						366.75	11.4943	12.8764	16.6775	32.5639
						366.75	11.5031	13.1526	16.6855	32.5448
						366.85	11.5019	13.2123	16.6893	32.6144
						366.85	11.4922	13.0797	16.6731	32.3422
						366.95	11.4965	13.1713	16.6868	32.2687
						366.95	11.498	13.0948	16.6598	32.3052
						366.95	11.4999	13.1498	16.642	32.3485
						366.95	11.4988	13.1056	16.6726	32.0856
						367.05	11.4902	13.0633	16.659	32.0892
						367.05	11.4947	12.9011	16.6254	32.1711
						367.15	11.4952	13.0646	16.6387	31.9509
						367.15	11.4976	13.1598	16.6397	32.0605
						367.15	11.4958	13.059	16.6024	32.1809
						367.25	11.5047	13.0703	16.6496	32.1343
						367.25	11.4945	13.0554	16.6461	31.9517
						367.25	11.4967	13.0478	16.6378	31.9799
						367.35	11.4948	13.0314	16.6424	31.989
						367.35	11.5021	12.8356	16.597	31.9092
						367.35	11.4996	13.0989	16.6113	31.9033
						367.45	11.4947	13.0749	16.633	32.1848
						367.45	11.5019	13.0076	16.6223	32.1206
						367.45	11.4992	13.0729	16.6184	32.2537
						367.55	11.5003	12.9276	16.6497	31.9048
						367.55	11.4984	13.0467	16.6401	32.0812
						367.55	11.4942	13.0389	16.6686	31.9683
						367.65	11.5042	13.0882	16.7305	32.1118
						367.65	11.516	13.3409	16.6698	32.1045
						367.65	11.5022	13.0969	16.6783	31.8958
						367.75	11.4933	12.9633	16.6921	32.0408
						367.75	11.5081	13.0585	16.6916	32.349
						367.75	11.5001	12.9061	16.6541	31.9041
						367.85	11.4952	13.1322	16.6766	31.6288
						367.85	11.4972	13.1124	16.691	32.2866
						367.95	11.5041	13.0653	16.6982	31.9442
						367.95	11.4978	13.2192	16.705	32.0429
						367.95	11.5048	13.0816	16.737	32.1967
						368.05	11.5146	12.9883	16.723	32.1705
						368.05	11.5095	13.0887	16.7356	32.0364
						368.05	11.509	13.1187	16.753	32.2666
						368.15	11.5281	13.104	16.7799	32.1679
						368.15	11.5112	13.1337	16.7967	32.127
						368.25	11.5142	13.1209	16.7468	31.9263
						368.25	11.5098	13.107	16.7629	32.0004
						368.35	11.5078	13.1054	16.7089	31.8403
						368.35	11.5154	13.1263	16.7175	31.9007
						368.45	11.5155	13.0573	16.7224	32.0177
						368.45	11.5132	13.1893	16.7449	31.8222
						368.55	11.5137	13.199	16.7067	32.0613
						368.55	11.5125	12.997	16.7339	31.8911
						368.65	11.5166	13.229	16.7262	31.8932
						368.65	11.5138	13.1099	16.716	32.0444
						368.75	11.4879	13.1006	16.7352	31.7443
						368.85	11.5103	13.1879	16.7172	32.002
						368.85	11.5126	13.1006	16.7188	31.7528
						368.95	11.5205	12.9675	16.7712	31.6145
						369.05	11.5154	13.1449	16.7396	31.9711
						369.05	11.53	13.1436	16.7039	31.7406
						369.15	11.5148	13.2626	16.7398	31.8885
						369.25	11.5244	13.1057	16.7052	31.5744
						369.25	11.514	13.2007	16.6911	31.7463
						369.35	11.5159	13.1328	16.7097	31.621
						369.35	11.5211	13.0772	16.748	31.5824
						369.45	11.5246	12.9604	16.7346	31.779
						369.55	11.5216	13.084	16.7316	31.5871
						369.65	11.5223	13.1021	16.739	31.5917
						369.65	11.5202	13.1241	16.792	31.8554
						369.75	11.5291	13.1045	16.8116	31.8727
						369.85	11.5248	13.2009	16.8404	31.9908
						369.85	11.5235	13.1541	16.7815	31.8792
						370.05	11.5298	13.1657	16.82	31.7476
						370.05	11.533	13.2569	16.8313	31.9654
						370.15	11.5378	13.2453	16.8481	31.9424
						370.25	11.5341	13.181	16.8013	31.997
						370.35	11.5393	13.3898	16.8565	32.1322
						370.45	11.5398	13.2211	16.9139	31.9579
						370.65	11.5455	13.2828	16.8591	32.1413
						370.85	11.5497	13.2015	16.8303	32.097
						370.95	11.5495	13.045	16.8738	31.8225
