# Supplementary material for: Superior ferroelectricity and nonlinear optical response in a hybrid germanium iodide hexagonal perovskite
Source: Nat Commun. 2023 May 19;14:2863. doi: 10.1038/s41467-023-38590-7 (PMC10199078; doi:10.1038/s41467-023-38590-7)
Supplement: Supplementary file 3 — Source Data [file 41467_2023_38590_MOESM3_ESM.zip › SourceData_Fig.S17.xlsx]

## Sheet: Sheet1
	PBE-D3	PEBsol-D3	PBE-D2	PBEsol-D2
a	0.023373	-2.7128	-1.73583	-4.49756
b	-0.71993	-3.37748	-2.32664	-5.41905
c	0.786722	-3.35272	-1.83993	-4.27622
