# Supplementary material for: Superior ferroelectricity and nonlinear optical response in a hybrid germanium iodide hexagonal perovskite
Source: Nat Commun. 2023 May 19;14:2863. doi: 10.1038/s41467-023-38590-7 (PMC10199078; doi:10.1038/s41467-023-38590-7)
Supplement: Supplementary file 3 — Source Data [file 41467_2023_38590_MOESM3_ESM.zip › SourceData_Fig.S18.xlsx]

## Sheet: Sheet1
x	y				x	y	y	y	y	y	y
#K-Path	Energy				Energy	Total	I	Ge	C	H	N
#	NKPTS				-21.8448	0	0	0	0	0	0
#	Band-Index				-21.7437	0	0	0	0	0	0
0	-20.4941				-21.6426	0	0	0	0	0	0
0.01173	-20.4941				-21.5415	0	0	0	0	0	0
0.02347	-20.4941				-21.4404	0	0	0	0	0	0
0.0352	-20.4941				-21.3393	0	0	0	0	0	0
0.04694	-20.4941				-21.2382	0	0	0	0	0	0
0.05867	-20.494				-21.1371	0	0	0	0	0	0
0.07041	-20.494				-21.036	0	0	0	0	0	0
0.08214	-20.494				-20.9349	0	0	0	0	0	0
0.09387	-20.494				-20.8338	0	0	0	0	0	0
0.10561	-20.494				-20.7327	0	0	0	0	0	0
0.11734	-20.494				-20.6316	0.0001	0	0	0	0	0
0.12908	-20.4939				-20.5305	2.4861	0	0	0.328	0.3417	1.3172
0.14081	-20.4939				-20.4293	64.0668	0.004	0	8.4693	8.8072	33.9532
0.15255	-20.4939				-20.3282	12.5687	0.0004	0	1.6612	1.7284	6.661
0.16428	-20.4938				-20.2271	0.0045	0	0	0.0008	0.0008	0.0024
0.17601	-20.4938				-20.126	0	0	0	0	0	0
0.18775	-20.4938				-20.0249	0	0	0	0	0	0
0.19948	-20.4938				-19.9238	0	0	0	0	0	0
0.21122	-20.4937				-19.8227	0	0	0	0	0	0
0.22295	-20.4937				-19.7216	0	0	0	0	0	0
0.22295	-20.4937				-19.6205	0	0	0	0	0	0
0.24176	-20.4937				-19.5194	0	0	0	0	0	0
0.26056	-20.4937				-19.4183	0	0	0	0	0	0
0.27937	-20.4937				-19.3172	0	0	0	0	0	0
0.29817	-20.4937				-19.2161	0	0	0	0	0	0
0.31698	-20.4936				-19.115	0	0	0	0	0	0
0.33578	-20.4936				-19.0139	0	0	0	0	0	0
0.35459	-20.4936				-18.9128	0	0	0	0	0	0
0.37339	-20.4935				-18.8117	0	0	0	0	0	0
0.39219	-20.4935				-18.7106	0	0	0	0	0	0
0.411	-20.4934				-18.6095	0	0	0	0	0	0
0.4298	-20.4934				-18.5084	0	0	0	0	0	0
0.44861	-20.4933				-18.4073	0	0	0	0	0	0
0.46741	-20.4933				-18.3062	0	0	0	0	0	0
0.48622	-20.4932				-18.2051	0	0	0	0	0	0
0.50502	-20.4931				-18.1039	0	0	0	0	0	0
0.52383	-20.4931				-18.0028	0	0	0	0	0	0
0.54263	-20.493				-17.9017	0	0	0	0	0	0
0.56144	-20.493				-17.8006	0	0	0	0	0	0
0.58024	-20.493				-17.6995	0	0	0	0	0	0
0.58024	-20.493				-17.5984	0	0	0	0	0	0
0.59198	-20.493				-17.4973	0	0	0	0	0	0
0.60371	-20.493				-17.3962	0	0	0	0	0	0
0.61544	-20.493				-17.2951	0	0	0	0	0	0
0.62718	-20.493				-17.194	0	0	0	0	0	0
0.63891	-20.493				-17.0929	0	0	0	0	0	0
0.65065	-20.493				-16.9918	0	0	0	0	0	0
0.66238	-20.493				-16.8907	0	0	0	0	0	0
0.67412	-20.493				-16.7896	0	0	0	0	0	0
0.68585	-20.493				-16.6885	0	0	0	0	0	0
0.69759	-20.493				-16.5874	0	0	0	0	0	0
0.70932	-20.493				-16.4863	0	0	0	0	0	0
0.72105	-20.493				-16.3852	0	0	0	0	0	0
0.73279	-20.493				-16.2841	0	0	0	0	0	0
0.74452	-20.493				-16.183	0	0	0	0	0	0
0.75626	-20.493				-16.0819	0	0	0	0	0	0
0.76799	-20.493				-15.9808	0	0	0	0	0	0
0.77973	-20.493				-15.8797	0	0	0	0	0	0
0.79146	-20.493				-15.7785	0	0	0	0	0	0
0.80319	-20.493				-15.6774	0	0	0	0	0	0
0.80319	-20.493				-15.5763	0	0	0	0	0	0
0.822	-20.4931				-15.4752	0	0	0	0	0	0
0.8408	-20.4932				-15.3741	0	0	0	0	0	0
0.85961	-20.4933				-15.273	0	0	0	0	0	0
0.87841	-20.4933				-15.1719	0	0	0	0	0	0
0.89722	-20.4934				-15.0708	0	0	0	0	0	0
0.91602	-20.4935				-14.9697	0	0	0	0	0	0
0.93483	-20.4936				-14.8686	0	0	0	0	0	0
0.95363	-20.4936				-14.7675	0	0	0	0	0	0
0.97244	-20.4937				-14.6664	0	0	0	0	0	0
0.99124	-20.4938				-14.5653	0	0	0	0	0	0
1.01005	-20.4939				-14.4642	0	0	0	0	0	0
1.02885	-20.4939				-14.3631	0	0	0	0	0	0
1.04766	-20.4939				-14.262	0	0	0	0	0	0
1.06646	-20.494				-14.1609	0	0	0	0	0	0
1.08526	-20.494				-14.0598	0	0	0	0	0	0
1.10407	-20.4941				-13.9587	0	0	0	0	0	0
1.12287	-20.4941				-13.8576	1.0305	0.0034	0	0.4256	0.1974	0.1276
1.14168	-20.4941				-13.7565	53.2365	0.1352	0.0016	22.0596	10.1516	6.6058
1.16048	-20.4941				-13.6554	24.8066	0.0489	0.0008	10.3018	4.7314	3.089
1.16048	-20.4941				-13.5543	0.0525	0	0	0.0216	0.0094	0.0066
1.18119	-20.4941				-13.4531	0	0	0	0	0	0
1.20189	-20.494				-13.352	0	0	0	0	0	0
1.22259	-20.494				-13.2509	0	0	0	0	0	0
1.24329	-20.494				-13.1498	0	0	0	0	0	0
1.264	-20.4939				-13.0487	0	0	0	0	0	0
1.2847	-20.4939				-12.9476	0	0	0	0	0	0
1.3054	-20.4938				-12.8465	0	0	0	0	0	0
1.3261	-20.4938				-12.7454	0.0003	0	0	0	0	0
1.34681	-20.4937				-12.6443	2.6548	0.1678	0.0101	0.684	0.7008	0.4396
1.36751	-20.4936				-12.5432	56.8878	2.7955	0.1671	15.0645	15.4104	9.7046
1.38821	-20.4935				-12.4421	19.7534	0.7311	0.0456	5.3532	5.465	3.4564
1.40891	-20.4934				-12.341	11.1785	6.2308	0.5797	0.4042	0.411	0.2935
1.42962	-20.4933				-12.2399	19.7591	11.4821	1.0221	0.5421	0.5686	0.4005
1.45032	-20.4932				-12.1388	16.9653	10.7286	0.7716	0.2211	0.2393	0.169
1.47102	-20.4931				-12.0377	12.8839	8.5624	0.4483	0.1224	0.1341	0.0959
1.49172	-20.493				-11.9366	15.5439	10.5065	0.4762	0.1374	0.1472	0.1117
1.51242	-20.4929				-11.8355	16.4124	11.7141	0.1749	0.0816	0.0886	0.0746
1.53313	-20.4928				-11.7344	56.6794	41.2042	0.3766	0.2391	0.2411	0.1999
1.55383	-20.4927				-11.6333	65.8197	48.8282	0.3435	0.1875	0.1982	0.1436
1.55383	-20.4927				-11.5322	21.7373	16.3218	0.0965	0.0343	0.0372	0.0243
1.56556	-20.4927				-11.4311	0.229	0.173	0.0004	0	0	0
1.5773	-20.4927				-11.33	0	0	0	0	0	0
1.58903	-20.4927				-11.2289	0	0	0	0	0	0
1.60077	-20.4927				-11.1277	0	0	0	0	0	0
1.6125	-20.4927				-11.0266	0	0	0	0	0	0
1.62424	-20.4927				-10.9255	0	0	0	0	0	0
1.63597	-20.4927				-10.8244	0	0	0	0	0	0
1.6477	-20.4927				-10.7233	0	0	0	0	0	0
1.65944	-20.4927				-10.6222	0	0	0	0	0	0
1.67117	-20.4927				-10.5211	0	0	0	0	0	0
1.68291	-20.4927				-10.42	0	0	0	0	0	0
1.69464	-20.4927				-10.3189	0	0	0	0	0	0
1.70638	-20.4927				-10.2178	0	0	0	0	0	0
1.71811	-20.4927				-10.1167	0	0	0	0	0	0
1.72984	-20.4927				-10.0156	0.0372	0	0	0.0028	0.0109	0.0139
1.74158	-20.4926				-9.91455	18.4766	0.1631	0.0085	1.2609	5.4101	6.9437
1.75331	-20.4926				-9.81345	58.3421	0.621	0.0469	3.9813	17.0611	21.9415
1.76505	-20.4926				-9.71235	2.2701	0.0261	0.0024	0.1548	0.6623	0.8542
1.77678	-20.4926				-9.61125	0.0001	0	0	0	0	0
1.77678	-20.4926				-9.51015	0	0	0	0	0	0
1.79559	-20.4926				-9.40905	0	0	0	0	0	0
1.81439	-20.4927				-9.30795	0	0	0	0	0	0
1.8332	-20.4927				-9.20685	0	0	0	0	0	0
1.852	-20.4927				-9.10575	0	0	0	0	0	0
1.87081	-20.4927				-9.00465	0	0	0	0	0	0
1.88961	-20.4927				-8.90355	0	0	0	0	0	0
1.90841	-20.4928				-8.80235	0	0	0	0	0	0
1.92722	-20.4928				-8.70125	0	0	0	0	0	0
1.94602	-20.4928				-8.60015	0.248	0.0011	0.001	0.0559	0.051	0.0611
1.96483	-20.4928				-8.49905	34.1351	0.2184	0.1198	7.7979	7.1744	8.4361
1.98363	-20.4928				-8.39795	44.172	0.2527	0.0962	10.1766	9.333	10.9537
2.00244	-20.4928				-8.29685	0.571	0.0018	0.0006	0.1327	0.1203	0.142
2.02124	-20.4928				-8.19575	0	0	0	0	0	0
2.04005	-20.4928				-8.09465	0	0	0	0	0	0
2.05885	-20.4929				-7.99355	0	0	0	0	0	0
2.07766	-20.4929				-7.89245	0	0	0	0	0	0
2.09646	-20.4929				-7.79135	0	0	0	0	0	0
2.11527	-20.4929				-7.69025	0	0	0	0	0	0
2.13407	-20.4929				-7.58915	0.0337	0.0016	0.008	0.0046	0.0024	0.0052
2.13407	-20.4929				-7.48805	8.0266	0.3533	1.5251	1.3821	0.7996	1.3771
2.14581	-20.4929				-7.38695	60.4008	1.7755	6.7253	13.0084	7.5845	12.7209
2.15754	-20.4929				-7.28585	48.8928	3.5826	12.9295	6.6546	3.9583	6.3401
2.16927	-20.4929				-7.18475	35.4814	5.6405	15.7271	0.9894	0.6459	0.8934
2.18101	-20.4929				-7.08365	5.4024	1.0118	2.5422	0.0359	0.0285	0.0339
2.19274	-20.4929				-6.98255	0.0146	0.0028	0.0068	0	0	0
2.20448	-20.4929				-6.88145	0	0	0	0	0	0
2.21621	-20.4929				-6.78035	0	0	0	0	0	0
2.22795	-20.4929				-6.67925	0	0	0	0	0	0
2.23968	-20.4929				-6.57815	0	0	0	0	0	0
2.25141	-20.4929				-6.47695	0	0	0	0	0	0
2.26315	-20.4929				-6.37585	0	0	0	0	0	0
2.27488	-20.4929				-6.27475	0	0	0	0	0	0
2.28662	-20.4929				-6.17365	0	0	0	0	0	0
2.29835	-20.4929				-6.07255	0	0	0	0	0	0
2.31009	-20.4929				-5.97145	0	0	0	0	0	0
2.32182	-20.4929				-5.87035	0	0	0	0	0	0
2.33356	-20.4929				-5.76925	0.1414	0	0	0.0441	0.0477	0.0012
2.34529	-20.4929				-5.66815	21.8444	0.1079	0.0255	6.8514	7.535	0.2181
2.35702	-20.4929				-5.56705	59.5148	0.3293	0.0721	18.3551	20.3995	1.2951
2.35702	-20.4929				-5.46595	67.7615	0.4175	0.0836	19.0917	22.5534	4.5931
2.37583	-20.4929				-5.36485	9.4082	0.0533	0.0141	2.6211	3.1537	0.677
2.39463	-20.4929				-5.26375	26.5764	0.2774	0.0544	6.4908	9.8557	1.8332
2.41344	-20.4929				-5.16265	59.5654	0.5884	0.1112	15.6424	21.6743	3.7677
2.43224	-20.4929				-5.06155	64.7374	0.4298	0.0862	18.6275	23.2699	3.718
2.45105	-20.4928				-4.96045	6.9532	0.0402	0.0078	2.007	2.5144	0.4031
2.46985	-20.4928				-4.85935	0.0021	0	0	0	0	0
2.48866	-20.4928				-4.75825	0	0	0	0	0	0
2.50746	-20.4928				-4.65715	0	0	0	0	0	0
2.52627	-20.4928				-4.55605	0	0	0	0	0	0
2.54507	-20.4928				-4.45495	0	0	0	0	0	0
2.56388	-20.4928				-4.35385	0	0	0	0	0	0
2.58268	-20.4928				-4.25275	0	0	0	0	0	0
2.60149	-20.4927				-4.15155	0	0	0	0	0	0
2.62029	-20.4927				-4.05045	0	0	0	0	0	0
2.63909	-20.4927				-3.94935	0	0	0	0	0	0
2.6579	-20.4927				-3.84825	0	0	0	0	0	0
2.6767	-20.4927				-3.74715	0.0027	0.0008	0.0004	0	0	0
2.69551	-20.4927				-3.64605	0.4199	0.1394	0.042	0.007	0.0058	0.0004
2.71431	-20.4927				-3.54495	2.6454	0.892	0.2692	0.0385	0.0301	0.004
2.71431	-20.4937				-3.44385	7.8061	2.6672	0.8026	0.0956	0.0815	0.0196
2.73502	-20.4937				-3.34275	8.9679	3.0937	0.9313	0.0932	0.083	0.0259
2.75572	-20.4937				-3.24165	8.1439	2.8542	0.8695	0.0596	0.0564	0.0254
2.77642	-20.4937				-3.14055	12.0063	4.2836	1.1118	0.127	0.1126	0.0638
2.79712	-20.4936				-3.03945	26.8965	9.73	2.4538	0.2391	0.2172	0.1867
2.81783	-20.4936				-2.93835	24.2156	8.9037	2.1623	0.2008	0.1833	0.1499
2.83853	-20.4936				-2.83725	30.4485	11.3795	2.6017	0.2248	0.1973	0.1459
2.85923	-20.4935				-2.73615	28.0697	10.5629	2.4436	0.2191	0.2007	0.1222
2.87993	-20.4935				-2.63505	8.1329	3.1488	0.7212	0.0489	0.0483	0.0439
2.90064	-20.4934				-2.53395	5.7047	2.1327	0.5045	0.0685	0.0443	0.0154
2.92134	-20.4933				-2.43285	27.1432	10.1557	2.4168	0.313	0.2089	0.0724
2.94204	-20.4933				-2.33175	17.0743	6.5323	1.511	0.1647	0.1207	0.0434
2.96274	-20.4932				-2.23065	11.553	4.8993	0.7088	0.1306	0.0902	0.0616
2.98345	-20.4931				-2.12955	18.9321	8.1127	1.1722	0.2035	0.1413	0.0991
3.00415	-20.493				-2.02845	19.3065	8.6586	0.64	0.1653	0.1248	0.1514
3.02485	-20.493				-1.92735	18.1361	8.319	0.5137	0.132	0.1055	0.1515
3.04555	-20.4929				-1.82615	12.0304	5.6173	0.2129	0.1059	0.0714	0.0891
3.06625	-20.4928				-1.72505	26.1429	12.399	0.4648	0.2235	0.1508	0.1566
3.08696	-20.4927				-1.62395	32.6184	15.8175	0.5215	0.2583	0.1831	0.1408
3.10766	-20.4926				-1.52285	38.8422	19.1525	0.5645	0.2876	0.2133	0.133
3.10766	-20.493				-1.42175	39.8721	20.0291	0.5473	0.2954	0.2162	0.1069
3.12836	-20.493				-1.32065	44.4888	22.7121	0.5567	0.3037	0.2246	0.1432
3.14906	-20.493				-1.21955	35.4636	18.3967	0.3918	0.2478	0.1687	0.0876
3.16977	-20.493				-1.11845	42.9808	22.416	0.5938	0.2886	0.1966	0.1098
3.19047	-20.493				-1.01735	45.2661	23.8807	0.7698	0.2646	0.1738	0.0974
3.21117	-20.493				-0.91625	32.8496	17.2811	0.9972	0.1649	0.1116	0.0718
3.23187	-20.493				-0.81515	29.3945	14.7255	1.9328	0.1693	0.1127	0.0578
3.25258	-20.493				-0.71405	14.8045	6.9487	1.5871	0.0817	0.0547	0.0374
3.27328	-20.493				-0.61295	9.5064	4.3477	1.2681	0.0413	0.0263	0.0218
3.29398	-20.493				-0.51185	14.577	6.6358	2.0823	0.0497	0.0339	0.0304
3.31468	-20.4929				-0.41075	7.584	3.4962	1.1703	0.0148	0.0116	0.0088
3.33539	-20.4929				-0.30965	8.5675	3.9705	1.3412	0.0139	0.0124	0.009
3.35609	-20.4929				-0.20855	1.5184	0.6967	0.2522	0.0014	0.0012	0.001
3.37679	-20.4929				-0.10745	0.0229	0.01	0.004	0	0	0
3.39749	-20.4929				-0.00634991	0	0	0	0	0	0
3.4182	-20.4929				0.0947501	0	0	0	0	0	0
3.4389	-20.4929				0.19585	0	0	0	0	0	0
3.4596	-20.4929				0.29695	0	0	0	0	0	0
3.4803	-20.4929				0.39805	0	0	0	0	0	0
3.50101	-20.4929				0.49925	0	0	0	0	0	0
3.50101	-20.493				0.60035	0	0	0	0	0	0
3.52171	-20.493				0.70145	0	0	0	0	0	0
3.54241	-20.493				0.80255	0	0	0	0	0	0
3.56311	-20.4931				0.90365	0	0	0	0	0	0
3.58382	-20.4931				1.00475	0	0	0	0	0	0
3.60452	-20.4931				1.10585	0	0	0	0	0	0
3.62522	-20.4931				1.20695	0	0	0	0	0	0
3.64592	-20.4931				1.30805	0	0	0	0	0	0
3.66662	-20.4931				1.40915	0	0	0	0	0	0
3.68733	-20.4931				1.51025	0	0	0	0	0	0
3.70803	-20.493				1.61135	0	0	0	0	0	0
3.72873	-20.493				1.71245	0	0	0	0	0	0
3.74943	-20.493				1.81355	0	0	0	0	0	0
3.77014	-20.493				1.91465	0	0	0	0	0	0
3.79084	-20.493				2.01575	0	0	0	0	0	0
3.81154	-20.493				2.11685	0	0	0	0	0	0
3.83224	-20.4929				2.21795	0	0	0	0	0	0
3.85295	-20.4929				2.31905	0	0	0	0	0	0
3.87365	-20.4929				2.42015	0.0006	0	0	0	0	0
3.89435	-20.4929				2.52125	1.1339	0.1787	0.3103	0.0117	0.0027	0.0045
					2.62235	22.3647	3.5259	6.393	0.2256	0.0991	0.0885
#	Band-Index				2.72345	40.956	6.5857	12.0652	0.3544	0.1667	0.1695
3.89435	-20.4929				2.82465	23.8885	4.0517	7.0759	0.1811	0.0896	0.1017
3.87365	-20.4928				2.92575	28.3462	5.0051	8.3059	0.2061	0.1061	0.1178
3.85295	-20.4928				3.02685	24.9586	4.5279	7.4472	0.1501	0.0819	0.0866
3.83224	-20.4928				3.12795	28.2211	5.3826	8.463	0.1485	0.088	0.0893
3.81154	-20.4928				3.22905	29.6499	6.0407	8.633	0.1504	0.0957	0.0817
3.79084	-20.4927				3.33015	20.105	4.4176	5.8261	0.0843	0.0571	0.0484
3.77014	-20.4927				3.43125	12.0185	2.9316	3.3258	0.041	0.0308	0.0317
3.74943	-20.4927				3.53235	4.4746	1.1581	1.2049	0.0117	0.0112	0.0135
3.72873	-20.4927				3.63345	1.1827	0.3172	0.3228	0.001	0.0004	0.0033
3.70803	-20.4927				3.73455	0.0781	0.0216	0.0204	0	0	0
3.68733	-20.4927				3.83565	0.001	0	0	0	0	0
3.66662	-20.4927				3.93675	0.2161	0.0184	0.0084	0.0152	0.0088	0.0108
3.64592	-20.4928				4.03785	1.3051	0.1155	0.0404	0.079	0.06	0.0724
3.62522	-20.4928				4.13895	3.44	0.3126	0.0934	0.1978	0.1622	0.2015
3.60452	-20.4929				4.24005	4.9988	0.4572	0.1188	0.2699	0.2407	0.3133
3.58382	-20.4929				4.34115	6.6348	0.6035	0.1388	0.3064	0.3429	0.4832
3.56311	-20.4929				4.44225	13.5946	1.2464	0.282	0.5959	0.7225	1.0445
3.54241	-20.4929				4.54335	10.9482	1.0248	0.2153	0.4977	0.5825	0.8345
3.52171	-20.493				4.64445	5.7119	0.5357	0.0828	0.2942	0.3098	0.4288
3.50101	-20.493				4.74555	6.0057	0.5323	0.0988	0.3064	0.3165	0.4423
3.50101	-20.4929				4.84665	9.6421	0.8944	0.154	0.4638	0.5305	0.7312
3.4803	-20.4929				4.94775	9.2928	0.8253	0.1816	0.4762	0.4647	0.5944
3.4596	-20.4929				5.04885	5.9615	0.5185	0.1154	0.3331	0.2793	0.3284
3.4389	-20.4929				5.15005	10.3299	0.8915	0.1496	0.6099	0.4225	0.4306
3.4182	-20.4929				5.25115	22.6286	2.0598	0.432	1.3256	0.9082	0.9562
3.39749	-20.4929				5.35225	25.2507	2.1579	0.5633	1.4358	1.0341	0.8633
3.37679	-20.4929				5.45335	31.5448	2.6177	0.7318	1.6888	1.2493	1.0032
3.35609	-20.4929				5.55445	28.1377	2.4268	0.6492	1.5366	1.1587	0.9266
3.33539	-20.4929				5.65555	31.0663	2.6869	0.7046	1.7294	1.3309	1.1207
3.31468	-20.4929				5.75665	27.3906	2.4429	0.59	1.5713	1.144	0.9443
3.29398	-20.493				5.85775	26.9864	2.417	0.538	1.5411	1.1215	0.9279
3.27328	-20.493				5.95885	27.8967	2.4976	0.5065	1.7268	1.1401	0.9354
3.25258	-20.493				6.05995	27.1004	2.5429	0.4685	1.7437	1.1159	0.8301
3.23187	-20.493				6.16105	27.4714	2.6734	0.5827	1.5906	1.1447	0.9167
3.21117	-20.493				6.26215	25.8344	2.5258	0.4889	1.5244	1.1572	0.9733
3.19047	-20.493				6.36325	23.3892	2.3237	0.4775	1.4228	1.0295	0.8828
3.16977	-20.493				6.46435	20.5552	1.9889	0.4349	1.2801	0.8835	0.862
3.14906	-20.493				6.56545	30.475	2.996	0.708	1.8679	1.3098	1.2896
3.12836	-20.493				6.66655	26.4233	2.6206	0.5669	1.7669	1.1693	1.2544
3.10766	-20.493				6.76765	33.4151	3.35	0.7727	2.3772	1.5931	1.6769
3.10766	-20.4926				6.86875	31.6241	3.1566	0.7162	2.3899	1.5517	1.6704
3.08696	-20.4927				6.96985	26.5216	2.5913	0.5866	1.9248	1.2982	1.2413
3.06625	-20.4928				7.07095	27.347	2.6496	0.6109	1.9426	1.4462	1.2463
3.04555	-20.4929				7.17205	4.051	0.3811	0.0947	0.3114	0.2177	0.1886
3.02485	-20.493				7.27315	0.0359	0.0022	0.0004	0.0028	0.0005	0.0016
3.00415	-20.493				7.37425	0	0	0	0	0	0
2.98345	-20.4931				7.47545	0	0	0	0	0	0
2.96274	-20.4932				7.57655	0	0	0	0	0	0
2.94204	-20.4933				7.67765	0	0	0	0	0	0
2.92134	-20.4933				7.77875	0	0	0	0	0	0
2.90064	-20.4934				7.87985	0	0	0	0	0	0
2.87993	-20.4935				7.98095	0	0	0	0	0	0
2.85923	-20.4935				8.08205	0	0	0	0	0	0
2.83853	-20.4936				8.18315	0	0	0	0	0	0
2.81783	-20.4936				8.28425	0	0	0	0	0	0
2.79712	-20.4936				8.38535	0	0	0	0	0	0
2.77642	-20.4937				8.48645	0	0	0	0	0	0
2.75572	-20.4937
2.73502	-20.4937
2.71431	-20.4937
2.71431	-20.4927
2.69551	-20.4927
2.6767	-20.4927
2.6579	-20.4927
2.63909	-20.4927
2.62029	-20.4927
2.60149	-20.4927
2.58268	-20.4928
2.56388	-20.4928
2.54507	-20.4928
2.52627	-20.4928
2.50746	-20.4928
2.48866	-20.4928
2.46985	-20.4928
2.45105	-20.4928
2.43224	-20.4929
2.41344	-20.4929
2.39463	-20.4929
2.37583	-20.4929
2.35702	-20.4929
2.35702	-20.4929
2.34529	-20.4929
2.33356	-20.4929
2.32182	-20.4929
2.31009	-20.4929
2.29835	-20.4929
2.28662	-20.4929
2.27488	-20.4929
2.26315	-20.4929
2.25141	-20.4929
2.23968	-20.4929
2.22795	-20.4929
2.21621	-20.4929
2.20448	-20.4929
2.19274	-20.4929
2.18101	-20.4929
2.16927	-20.4929
2.15754	-20.4929
2.14581	-20.4929
2.13407	-20.4929
2.13407	-20.4929
2.11527	-20.4929
2.09646	-20.4929
2.07766	-20.4929
2.05885	-20.4929
2.04005	-20.4928
2.02124	-20.4928
2.00244	-20.4928
1.98363	-20.4928
1.96483	-20.4928
1.94602	-20.4928
1.92722	-20.4928
1.90841	-20.4928
1.88961	-20.4927
1.87081	-20.4927
1.852	-20.4927
1.8332	-20.4927
1.81439	-20.4927
1.79559	-20.4926
1.77678	-20.4926
1.77678	-20.4926
1.76505	-20.4926
1.75331	-20.4926
1.74158	-20.4926
1.72984	-20.4926
1.71811	-20.4927
1.70638	-20.4927
1.69464	-20.4927
1.68291	-20.4927
1.67117	-20.4927
1.65944	-20.4927
1.6477	-20.4927
1.63597	-20.4927
1.62424	-20.4927
1.6125	-20.4927
1.60077	-20.4927
1.58903	-20.4927
1.5773	-20.4927
1.56556	-20.4927
1.55383	-20.4927
1.55383	-20.4927
1.53313	-20.4926
1.51242	-20.4926
1.49172	-20.4927
1.47102	-20.4927
1.45032	-20.4928
1.42962	-20.4929
1.40891	-20.4929
1.38821	-20.493
1.36751	-20.493
1.34681	-20.4931
1.3261	-20.4931
1.3054	-20.4931
1.2847	-20.4932
1.264	-20.4932
1.24329	-20.4932
1.22259	-20.4932
1.20189	-20.4932
1.18119	-20.4933
1.16048	-20.4933
1.16048	-20.4933
1.14168	-20.4933
1.12287	-20.4933
1.10407	-20.4932
1.08526	-20.4932
1.06646	-20.4932
1.04766	-20.4931
1.02885	-20.4931
1.01005	-20.4931
0.99124	-20.493
0.97244	-20.493
0.95363	-20.4929
0.93483	-20.4928
0.91602	-20.4928
0.89722	-20.4927
0.87841	-20.4927
0.85961	-20.4928
0.8408	-20.4928
0.822	-20.4929
0.80319	-20.493
0.80319	-20.493
0.79146	-20.493
0.77973	-20.493
0.76799	-20.493
0.75626	-20.493
0.74452	-20.493
0.73279	-20.493
0.72105	-20.493
0.70932	-20.493
0.69759	-20.493
0.68585	-20.493
0.67412	-20.493
0.66238	-20.493
0.65065	-20.493
0.63891	-20.493
0.62718	-20.493
0.61544	-20.493
0.60371	-20.493
0.59198	-20.493
0.58024	-20.493
0.58024	-20.493
0.56144	-20.493
0.54263	-20.493
0.52383	-20.4931
0.50502	-20.4931
0.48622	-20.4932
0.46741	-20.4933
0.44861	-20.4933
0.4298	-20.4934
0.411	-20.4934
0.39219	-20.4935
0.37339	-20.4935
0.35459	-20.4936
0.33578	-20.4936
0.31698	-20.4936
0.29817	-20.4936
0.27937	-20.4937
0.26056	-20.4937
0.24176	-20.4937
0.22295	-20.4937
0.22295	-20.4937
0.21122	-20.4937
0.19948	-20.4936
0.18775	-20.4936
0.17601	-20.4936
0.16428	-20.4935
0.15255	-20.4935
0.14081	-20.4935
0.12908	-20.4935
0.11734	-20.4934
0.10561	-20.4934
0.09387	-20.4934
0.08214	-20.4934
0.07041	-20.4933
0.05867	-20.4933
0.04694	-20.4933
0.0352	-20.4933
0.02347	-20.4933
0.01173	-20.4933
0	-20.4933
#	Band-Index
0	-20.492
0.01173	-20.492
0.02347	-20.492
0.0352	-20.492
0.04694	-20.492
0.05867	-20.4919
0.07041	-20.4919
0.08214	-20.4919
0.09387	-20.4919
0.10561	-20.4919
0.11734	-20.4919
0.12908	-20.4918
0.14081	-20.4918
0.15255	-20.4918
0.16428	-20.4918
0.17601	-20.4917
0.18775	-20.4917
0.19948	-20.4917
0.21122	-20.4917
0.22295	-20.4917
0.22295	-20.4917
0.24176	-20.4917
0.26056	-20.4917
0.27937	-20.4917
0.29817	-20.4917
0.31698	-20.4917
0.33578	-20.4918
0.35459	-20.4918
0.37339	-20.4919
0.39219	-20.4919
0.411	-20.492
0.4298	-20.492
0.44861	-20.4921
0.46741	-20.4921
0.48622	-20.4922
0.50502	-20.4922
0.52383	-20.4923
0.54263	-20.4923
0.56144	-20.4923
0.58024	-20.4924
0.58024	-20.4924
0.59198	-20.4924
0.60371	-20.4924
0.61544	-20.4924
0.62718	-20.4924
0.63891	-20.4924
0.65065	-20.4924
0.66238	-20.4924
0.67412	-20.4924
0.68585	-20.4924
0.69759	-20.4924
0.70932	-20.4924
0.72105	-20.4923
0.73279	-20.4923
0.74452	-20.4923
0.75626	-20.4923
0.76799	-20.4923
0.77973	-20.4923
0.79146	-20.4923
0.80319	-20.4924
0.80319	-20.4924
0.822	-20.4924
0.8408	-20.4925
0.85961	-20.4926
0.87841	-20.4926
0.89722	-20.4926
0.91602	-20.4925
0.93483	-20.4924
0.95363	-20.4924
0.97244	-20.4923
0.99124	-20.4922
1.01005	-20.4922
1.02885	-20.4921
1.04766	-20.4921
1.06646	-20.492
1.08526	-20.492
1.10407	-20.492
1.12287	-20.492
1.14168	-20.492
1.16048	-20.492
1.16048	-20.492
1.18119	-20.492
1.20189	-20.492
1.22259	-20.492
1.24329	-20.492
1.264	-20.492
1.2847	-20.492
1.3054	-20.4921
1.3261	-20.4921
1.34681	-20.4921
1.36751	-20.4921
1.38821	-20.4922
1.40891	-20.4922
1.42962	-20.4922
1.45032	-20.4923
1.47102	-20.4923
1.49172	-20.4924
1.51242	-20.4925
1.53313	-20.4926
1.55383	-20.4925
1.55383	-20.4925
1.56556	-20.4925
1.5773	-20.4925
1.58903	-20.4925
1.60077	-20.4925
1.6125	-20.4925
1.62424	-20.4925
1.63597	-20.4925
1.6477	-20.4925
1.65944	-20.4925
1.67117	-20.4925
1.68291	-20.4925
1.69464	-20.4926
1.70638	-20.4926
1.71811	-20.4926
1.72984	-20.4926
1.74158	-20.4926
1.75331	-20.4926
1.76505	-20.4926
1.77678	-20.4926
1.77678	-20.4926
1.79559	-20.4926
1.81439	-20.4926
1.8332	-20.4925
1.852	-20.4925
1.87081	-20.4925
1.88961	-20.4925
1.90841	-20.4925
1.92722	-20.4924
1.94602	-20.4924
1.96483	-20.4924
1.98363	-20.4924
2.00244	-20.4924
2.02124	-20.4924
2.04005	-20.4923
2.05885	-20.4923
2.07766	-20.4923
2.09646	-20.4923
2.11527	-20.4923
2.13407	-20.4923
2.13407	-20.4923
2.14581	-20.4923
2.15754	-20.4923
2.16927	-20.4923
2.18101	-20.4923
2.19274	-20.4923
2.20448	-20.4923
2.21621	-20.4923
2.22795	-20.4923
2.23968	-20.4923
2.25141	-20.4923
2.26315	-20.4923
2.27488	-20.4923
2.28662	-20.4923
2.29835	-20.4923
2.31009	-20.4923
2.32182	-20.4923
2.33356	-20.4923
2.34529	-20.4923
2.35702	-20.4923
2.35702	-20.4923
2.37583	-20.4923
2.39463	-20.4923
2.41344	-20.4923
2.43224	-20.4923
2.45105	-20.4923
2.46985	-20.4923
2.48866	-20.4924
2.50746	-20.4924
2.52627	-20.4924
2.54507	-20.4924
2.56388	-20.4924
2.58268	-20.4924
2.60149	-20.4924
2.62029	-20.4925
2.63909	-20.4925
2.6579	-20.4925
2.6767	-20.4925
2.69551	-20.4925
2.71431	-20.4925
2.71431	-20.4917
2.73502	-20.4917
2.75572	-20.4917
2.77642	-20.4917
2.79712	-20.4917
2.81783	-20.4917
2.83853	-20.4918
2.85923	-20.4918
2.87993	-20.4919
2.90064	-20.4919
2.92134	-20.492
2.94204	-20.492
2.96274	-20.4921
2.98345	-20.4922
3.00415	-20.4922
3.02485	-20.4923
3.04555	-20.4924
3.06625	-20.4925
3.08696	-20.4925
3.10766	-20.4926
3.10766	-20.4924
3.12836	-20.4923
3.14906	-20.4923
3.16977	-20.4923
3.19047	-20.4923
3.21117	-20.4923
3.23187	-20.4923
3.25258	-20.4923
3.27328	-20.4923
3.29398	-20.4923
3.31468	-20.4923
3.33539	-20.4923
3.35609	-20.4923
3.37679	-20.4923
3.39749	-20.4923
3.4182	-20.4923
3.4389	-20.4923
3.4596	-20.4923
3.4803	-20.4923
3.50101	-20.4923
3.50101	-20.4924
3.52171	-20.4924
3.54241	-20.4924
3.56311	-20.4924
3.58382	-20.4925
3.60452	-20.4925
3.62522	-20.4925
3.64592	-20.4925
3.66662	-20.4926
3.68733	-20.4926
3.70803	-20.4926
3.72873	-20.4926
3.74943	-20.4926
3.77014	-20.4925
3.79084	-20.4925
3.81154	-20.4925
3.83224	-20.4924
3.85295	-20.4924
3.87365	-20.4924
3.89435	-20.4923
#	Band-Index
3.89435	-20.4923
3.87365	-20.4923
3.85295	-20.4923
3.83224	-20.4923
3.81154	-20.4922
3.79084	-20.4922
3.77014	-20.4922
3.74943	-20.4922
3.72873	-20.4922
3.70803	-20.4922
3.68733	-20.4922
3.66662	-20.4922
3.64592	-20.4922
3.62522	-20.4922
3.60452	-20.4923
3.58382	-20.4923
3.56311	-20.4923
3.54241	-20.4923
3.52171	-20.4923
3.50101	-20.4924
3.50101	-20.4923
3.4803	-20.4923
3.4596	-20.4923
3.4389	-20.4923
3.4182	-20.4923
3.39749	-20.4923
3.37679	-20.4923
3.35609	-20.4923
3.33539	-20.4923
3.31468	-20.4923
3.29398	-20.4923
3.27328	-20.4923
3.25258	-20.4923
3.23187	-20.4923
3.21117	-20.4923
3.19047	-20.4923
3.16977	-20.4923
3.14906	-20.4923
3.12836	-20.4923
3.10766	-20.4924
3.10766	-20.4926
3.08696	-20.4925
3.06625	-20.4925
3.04555	-20.4924
3.02485	-20.4923
3.00415	-20.4922
2.98345	-20.4922
2.96274	-20.4921
2.94204	-20.492
2.92134	-20.492
2.90064	-20.4919
2.87993	-20.4918
2.85923	-20.4918
2.83853	-20.4918
2.81783	-20.4917
2.79712	-20.4917
2.77642	-20.4917
2.75572	-20.4917
2.73502	-20.4917
2.71431	-20.4917
2.71431	-20.4925
2.69551	-20.4925
2.6767	-20.4925
2.6579	-20.4925
2.63909	-20.4925
2.62029	-20.4925
2.60149	-20.4924
2.58268	-20.4924
2.56388	-20.4924
2.54507	-20.4924
2.52627	-20.4924
2.50746	-20.4924
2.48866	-20.4924
2.46985	-20.4923
2.45105	-20.4923
2.43224	-20.4923
2.41344	-20.4923
2.39463	-20.4923
2.37583	-20.4923
2.35702	-20.4923
2.35702	-20.4923
2.34529	-20.4923
2.33356	-20.4923
2.32182	-20.4923
2.31009	-20.4923
2.29835	-20.4923
2.28662	-20.4923
2.27488	-20.4923
2.26315	-20.4923
2.25141	-20.4923
2.23968	-20.4923
2.22795	-20.4923
2.21621	-20.4923
2.20448	-20.4923
2.19274	-20.4923
2.18101	-20.4923
2.16927	-20.4923
2.15754	-20.4923
2.14581	-20.4923
2.13407	-20.4923
2.13407	-20.4923
2.11527	-20.4923
2.09646	-20.4923
2.07766	-20.4923
2.05885	-20.4923
2.04005	-20.4923
2.02124	-20.4924
2.00244	-20.4924
1.98363	-20.4924
1.96483	-20.4924
1.94602	-20.4924
1.92722	-20.4924
1.90841	-20.4925
1.88961	-20.4925
1.87081	-20.4925
1.852	-20.4925
1.8332	-20.4925
1.81439	-20.4926
1.79559	-20.4926
1.77678	-20.4926
1.77678	-20.4926
1.76505	-20.4926
1.75331	-20.4926
1.74158	-20.4926
1.72984	-20.4926
1.71811	-20.4926
1.70638	-20.4926
1.69464	-20.4926
1.68291	-20.4925
1.67117	-20.4925
1.65944	-20.4925
1.6477	-20.4925
1.63597	-20.4925
1.62424	-20.4925
1.6125	-20.4925
1.60077	-20.4925
1.58903	-20.4925
1.5773	-20.4925
1.56556	-20.4925
1.55383	-20.4925
1.55383	-20.4925
1.53313	-20.4925
1.51242	-20.4924
1.49172	-20.4923
1.47102	-20.4923
1.45032	-20.4922
1.42962	-20.4921
1.40891	-20.492
1.38821	-20.4919
1.36751	-20.4919
1.34681	-20.4918
1.3261	-20.4917
1.3054	-20.4917
1.2847	-20.4916
1.264	-20.4916
1.24329	-20.4915
1.22259	-20.4915
1.20189	-20.4915
1.18119	-20.4915
1.16048	-20.4915
1.16048	-20.4915
1.14168	-20.4915
1.12287	-20.4915
1.10407	-20.4915
1.08526	-20.4915
1.06646	-20.4916
1.04766	-20.4916
1.02885	-20.4916
1.01005	-20.4917
0.99124	-20.4917
0.97244	-20.4917
0.95363	-20.4918
0.93483	-20.4919
0.91602	-20.4919
0.89722	-20.492
0.87841	-20.4921
0.85961	-20.4921
0.8408	-20.4922
0.822	-20.4923
0.80319	-20.4924
0.80319	-20.4924
0.79146	-20.4923
0.77973	-20.4923
0.76799	-20.4923
0.75626	-20.4923
0.74452	-20.4923
0.73279	-20.4923
0.72105	-20.4923
0.70932	-20.4924
0.69759	-20.4924
0.68585	-20.4924
0.67412	-20.4924
0.66238	-20.4924
0.65065	-20.4924
0.63891	-20.4924
0.62718	-20.4924
0.61544	-20.4924
0.60371	-20.4924
0.59198	-20.4924
0.58024	-20.4924
0.58024	-20.4924
0.56144	-20.4923
0.54263	-20.4923
0.52383	-20.4923
0.50502	-20.4922
0.48622	-20.4922
0.46741	-20.4921
0.44861	-20.4921
0.4298	-20.492
0.411	-20.492
0.39219	-20.4919
0.37339	-20.4919
0.35459	-20.4918
0.33578	-20.4918
0.31698	-20.4917
0.29817	-20.4917
0.27937	-20.4917
0.26056	-20.4917
0.24176	-20.4917
0.22295	-20.4917
0.22295	-20.4917
0.21122	-20.4917
0.19948	-20.4916
0.18775	-20.4916
0.17601	-20.4916
0.16428	-20.4916
0.15255	-20.4916
0.14081	-20.4916
0.12908	-20.4915
0.11734	-20.4915
0.10561	-20.4915
0.09387	-20.4915
0.08214	-20.4915
0.07041	-20.4915
0.05867	-20.4915
0.04694	-20.4915
0.0352	-20.4915
0.02347	-20.4915
0.01173	-20.4915
0	-20.4915
#	Band-Index
0	-13.816
0.01173	-13.816
0.02347	-13.816
0.0352	-13.8159
0.04694	-13.8158
0.05867	-13.8157
0.07041	-13.8156
0.08214	-13.8154
0.09387	-13.8152
0.10561	-13.815
0.11734	-13.8148
0.12908	-13.8145
0.14081	-13.8143
0.15255	-13.814
0.16428	-13.8136
0.17601	-13.8133
0.18775	-13.8129
0.19948	-13.8126
0.21122	-13.8122
0.22295	-13.8118
0.22295	-13.8118
0.24176	-13.8117
0.26056	-13.8117
0.27937	-13.8115
0.29817	-13.8113
0.31698	-13.8111
0.33578	-13.8108
0.35459	-13.8105
0.37339	-13.8101
0.39219	-13.8097
0.411	-13.8092
0.4298	-13.8087
0.44861	-13.8082
0.46741	-13.8077
0.48622	-13.8072
0.50502	-13.8067
0.52383	-13.8062
0.54263	-13.8059
0.56144	-13.8056
0.58024	-13.8056
0.58024	-13.8056
0.59198	-13.8056
0.60371	-13.8056
0.61544	-13.8056
0.62718	-13.8056
0.63891	-13.8056
0.65065	-13.8056
0.66238	-13.8056
0.67412	-13.8056
0.68585	-13.8055
0.69759	-13.8055
0.70932	-13.8055
0.72105	-13.8055
0.73279	-13.8055
0.74452	-13.8055
0.75626	-13.8055
0.76799	-13.8055
0.77973	-13.8055
0.79146	-13.8055
0.80319	-13.8056
0.80319	-13.8056
0.822	-13.8066
0.8408	-13.8076
0.85961	-13.8085
0.87841	-13.8094
0.89722	-13.8102
0.91602	-13.811
0.93483	-13.8118
0.95363	-13.8124
0.97244	-13.8131
0.99124	-13.8136
1.01005	-13.8142
1.02885	-13.8146
1.04766	-13.815
1.06646	-13.8153
1.08526	-13.8156
1.10407	-13.8158
1.12287	-13.8159
1.14168	-13.816
1.16048	-13.816
1.16048	-13.816
1.18119	-13.816
1.20189	-13.816
1.22259	-13.8159
1.24329	-13.8158
1.264	-13.8157
1.2847	-13.8156
1.3054	-13.8153
1.3261	-13.8151
1.34681	-13.8148
1.36751	-13.8143
1.38821	-13.8139
1.40891	-13.8133
1.42962	-13.8126
1.45032	-13.8118
1.47102	-13.8109
1.49172	-13.8099
1.51242	-13.8087
1.53313	-13.8075
1.55383	-13.8061
1.55383	-13.8061
1.56556	-13.8061
1.5773	-13.8061
1.58903	-13.8061
1.60077	-13.8061
1.6125	-13.806
1.62424	-13.806
1.63597	-13.806
1.6477	-13.806
1.65944	-13.806
1.67117	-13.806
1.68291	-13.806
1.69464	-13.8059
1.70638	-13.8059
1.71811	-13.8059
1.72984	-13.8059
1.74158	-13.8058
1.75331	-13.8058
1.76505	-13.8058
1.77678	-13.8057
1.77678	-13.8057
1.79559	-13.8072
1.81439	-13.8087
1.8332	-13.8102
1.852	-13.8116
1.87081	-13.813
1.88961	-13.8144
1.90841	-13.8157
1.92722	-13.817
1.94602	-13.8182
1.96483	-13.8193
1.98363	-13.8204
2.00244	-13.8213
2.02124	-13.8221
2.04005	-13.8228
2.05885	-13.8234
2.07766	-13.8238
2.09646	-13.8242
2.11527	-13.8244
2.13407	-13.8244
2.13407	-13.8244
2.14581	-13.8244
2.15754	-13.8245
2.16927	-13.8244
2.18101	-13.8244
2.19274	-13.8245
2.20448	-13.8244
2.21621	-13.8244
2.22795	-13.8245
2.23968	-13.8245
2.25141	-13.8245
2.26315	-13.8245
2.27488	-13.8244
2.28662	-13.8244
2.29835	-13.8244
2.31009	-13.8244
2.32182	-13.8244
2.33356	-13.8244
2.34529	-13.8245
2.35702	-13.8245
2.35702	-13.8245
2.37583	-13.8244
2.39463	-13.8242
2.41344	-13.8239
2.43224	-13.8234
2.45105	-13.8228
2.46985	-13.8221
2.48866	-13.8213
2.50746	-13.8204
2.52627	-13.8193
2.54507	-13.8182
2.56388	-13.817
2.58268	-13.8157
2.60149	-13.8144
2.62029	-13.813
2.63909	-13.8116
2.6579	-13.8102
2.6767	-13.8087
2.69551	-13.8073
2.71431	-13.8061
2.71431	-13.8118
2.73502	-13.8118
2.75572	-13.8118
2.77642	-13.8118
2.79712	-13.8118
2.81783	-13.8118
2.83853	-13.8118
2.85923	-13.8117
2.87993	-13.8116
2.90064	-13.8115
2.92134	-13.8114
2.94204	-13.8111
2.96274	-13.8108
2.98345	-13.8104
3.00415	-13.8099
3.02485	-13.8093
3.04555	-13.8086
3.06625	-13.8077
3.08696	-13.8068
3.10766	-13.8057
3.10766	-13.8056
3.12836	-13.8058
3.14906	-13.8064
3.16977	-13.8073
3.19047	-13.8085
3.21117	-13.8099
3.23187	-13.8113
3.25258	-13.8128
3.27328	-13.8144
3.29398	-13.8159
3.31468	-13.8173
3.33539	-13.8187
3.35609	-13.8199
3.37679	-13.8211
3.39749	-13.8221
3.4182	-13.8229
3.4389	-13.8236
3.4596	-13.8241
3.4803	-13.8244
3.50101	-13.8245
3.50101	-13.8056
3.52171	-13.8071
3.54241	-13.8086
3.56311	-13.8102
3.58382	-13.8118
3.60452	-13.8134
3.62522	-13.815
3.64592	-13.8165
3.66662	-13.8179
3.68733	-13.8193
3.70803	-13.8205
3.72873	-13.8216
3.74943	-13.8226
3.77014	-13.8235
3.79084	-13.8241
3.81154	-13.8246
3.83224	-13.8249
3.85295	-13.8249
3.87365	-13.8248
3.89435	-13.8244
#	Band-Index
3.89435	-13.8244
3.87365	-13.8239
3.85295	-13.8231
3.83224	-13.8222
3.81154	-13.821
3.79084	-13.8197
3.77014	-13.8182
3.74943	-13.8166
3.72873	-13.8149
3.70803	-13.813
3.68733	-13.8111
3.66662	-13.8091
3.64592	-13.807
3.62522	-13.805
3.60452	-13.803
3.58382	-13.8011
3.56311	-13.8013
3.54241	-13.8027
3.52171	-13.8041
3.50101	-13.8056
3.50101	-13.8245
3.4803	-13.8244
3.4596	-13.8241
3.4389	-13.8236
3.4182	-13.8229
3.39749	-13.8221
3.37679	-13.8211
3.35609	-13.8199
3.33539	-13.8187
3.31468	-13.8173
3.29398	-13.8158
3.27328	-13.8144
3.25258	-13.8128
3.23187	-13.8113
3.21117	-13.8099
3.19047	-13.8085
3.16977	-13.8073
3.14906	-13.8064
3.12836	-13.8058
3.10766	-13.8056
3.10766	-13.8057
3.08696	-13.8068
3.06625	-13.8077
3.04555	-13.8086
3.02485	-13.8093
3.00415	-13.8099
2.98345	-13.8104
2.96274	-13.8108
2.94204	-13.8111
2.92134	-13.8114
2.90064	-13.8115
2.87993	-13.8116
2.85923	-13.8117
2.83853	-13.8118
2.81783	-13.8118
2.79712	-13.8118
2.77642	-13.8118
2.75572	-13.8118
2.73502	-13.8118
2.71431	-13.8118
2.71431	-13.8061
2.69551	-13.8073
2.6767	-13.8087
2.6579	-13.8102
2.63909	-13.8116
2.62029	-13.813
2.60149	-13.8144
2.58268	-13.8157
2.56388	-13.817
2.54507	-13.8182
2.52627	-13.8193
2.50746	-13.8204
2.48866	-13.8213
2.46985	-13.8221
2.45105	-13.8228
2.43224	-13.8234
2.41344	-13.8239
2.39463	-13.8242
2.37583	-13.8244
2.35702	-13.8245
2.35702	-13.8245
2.34529	-13.8245
2.33356	-13.8244
2.32182	-13.8244
2.31009	-13.8244
2.29835	-13.8244
2.28662	-13.8244
2.27488	-13.8244
2.26315	-13.8245
2.25141	-13.8245
2.23968	-13.8245
2.22795	-13.8245
2.21621	-13.8244
2.20448	-13.8244
2.19274	-13.8245
2.18101	-13.8244
2.16927	-13.8244
2.15754	-13.8245
2.14581	-13.8244
2.13407	-13.8244
2.13407	-13.8244
2.11527	-13.8244
2.09646	-13.8242
2.07766	-13.8238
2.05885	-13.8234
2.04005	-13.8228
2.02124	-13.8221
2.00244	-13.8213
1.98363	-13.8204
1.96483	-13.8193
1.94602	-13.8182
1.92722	-13.817
1.90841	-13.8157
1.88961	-13.8144
1.87081	-13.813
1.852	-13.8116
1.8332	-13.8102
1.81439	-13.8087
1.79559	-13.8072
1.77678	-13.8057
1.77678	-13.8057
1.76505	-13.8058
1.75331	-13.8058
1.74158	-13.8058
1.72984	-13.8059
1.71811	-13.8059
1.70638	-13.8059
1.69464	-13.8059
1.68291	-13.806
1.67117	-13.806
1.65944	-13.806
1.6477	-13.806
1.63597	-13.806
1.62424	-13.806
1.6125	-13.806
1.60077	-13.8061
1.58903	-13.8061
1.5773	-13.8061
1.56556	-13.8061
1.55383	-13.8061
1.55383	-13.8061
1.53313	-13.8059
1.51242	-13.8064
1.49172	-13.8067
1.47102	-13.8069
1.45032	-13.807
1.42962	-13.8071
1.40891	-13.8071
1.38821	-13.807
1.36751	-13.8068
1.34681	-13.8066
1.3261	-13.8064
1.3054	-13.8062
1.2847	-13.8059
1.264	-13.8057
1.24329	-13.8055
1.22259	-13.8053
1.20189	-13.8052
1.18119	-13.8051
1.16048	-13.8051
1.16048	-13.8051
1.14168	-13.8051
1.12287	-13.805
1.10407	-13.8048
1.08526	-13.8046
1.06646	-13.8043
1.04766	-13.804
1.02885	-13.8035
1.01005	-13.8031
0.99124	-13.8025
0.97244	-13.8019
0.95363	-13.8013
0.93483	-13.8005
0.91602	-13.7998
0.89722	-13.8002
0.87841	-13.8013
0.85961	-13.8023
0.8408	-13.8034
0.822	-13.8045
0.80319	-13.8056
0.80319	-13.8056
0.79146	-13.8055
0.77973	-13.8055
0.76799	-13.8055
0.75626	-13.8055
0.74452	-13.8055
0.73279	-13.8055
0.72105	-13.8055
0.70932	-13.8055
0.69759	-13.8055
0.68585	-13.8055
0.67412	-13.8056
0.66238	-13.8056
0.65065	-13.8056
0.63891	-13.8056
0.62718	-13.8056
0.61544	-13.8056
0.60371	-13.8056
0.59198	-13.8056
0.58024	-13.8056
0.58024	-13.8056
0.56144	-13.8056
0.54263	-13.8059
0.52383	-13.8062
0.50502	-13.8067
0.48622	-13.8072
0.46741	-13.8077
0.44861	-13.8082
0.4298	-13.8087
0.411	-13.8092
0.39219	-13.8097
0.37339	-13.8101
0.35459	-13.8105
0.33578	-13.8108
0.31698	-13.8111
0.29817	-13.8113
0.27937	-13.8115
0.26056	-13.8117
0.24176	-13.8117
0.22295	-13.8118
0.22295	-13.8118
0.21122	-13.8114
0.19948	-13.8109
0.18775	-13.8105
0.17601	-13.81
0.16428	-13.8096
0.15255	-13.8091
0.14081	-13.8087
0.12908	-13.8082
0.11734	-13.8078
0.10561	-13.8074
0.09387	-13.807
0.08214	-13.8066
0.07041	-13.8062
0.05867	-13.8059
0.04694	-13.8056
0.0352	-13.8054
0.02347	-13.8052
0.01173	-13.8051
0	-13.8051
#	Band-Index
0	-13.7909
0.01173	-13.7909
0.02347	-13.7908
0.0352	-13.7906
0.04694	-13.7904
0.05867	-13.7901
0.07041	-13.7898
0.08214	-13.7894
0.09387	-13.789
0.10561	-13.7886
0.11734	-13.7882
0.12908	-13.7877
0.14081	-13.7872
0.15255	-13.7867
0.16428	-13.7863
0.17601	-13.7858
0.18775	-13.7853
0.19948	-13.7849
0.21122	-13.7844
0.22295	-13.784
0.22295	-13.784
0.24176	-13.784
0.26056	-13.7842
0.27937	-13.7844
0.29817	-13.7848
0.31698	-13.7852
0.33578	-13.7858
0.35459	-13.7864
0.37339	-13.7871
0.39219	-13.7878
0.411	-13.7886
0.4298	-13.7894
0.44861	-13.7902
0.46741	-13.7911
0.48622	-13.7918
0.50502	-13.7925
0.52383	-13.7932
0.54263	-13.7936
0.56144	-13.7939
0.58024	-13.7941
0.58024	-13.7941
0.59198	-13.7941
0.60371	-13.794
0.61544	-13.7941
0.62718	-13.7941
0.63891	-13.7941
0.65065	-13.7941
0.66238	-13.7941
0.67412	-13.7941
0.68585	-13.7941
0.69759	-13.7941
0.70932	-13.7941
0.72105	-13.7941
0.73279	-13.7941
0.74452	-13.7941
0.75626	-13.7941
0.76799	-13.7941
0.77973	-13.7941
0.79146	-13.7941
0.80319	-13.7941
0.80319	-13.7941
0.822	-13.7951
0.8408	-13.7961
0.85961	-13.7971
0.87841	-13.798
0.89722	-13.7989
0.91602	-13.7991
0.93483	-13.7981
0.95363	-13.7971
0.97244	-13.7961
0.99124	-13.7952
1.01005	-13.7944
1.02885	-13.7936
1.04766	-13.7929
1.06646	-13.7923
1.08526	-13.7918
1.10407	-13.7915
1.12287	-13.7912
1.14168	-13.791
1.16048	-13.7909
1.16048	-13.7909
1.18119	-13.791
1.20189	-13.7912
1.22259	-13.7916
1.24329	-13.7921
1.264	-13.7927
1.2847	-13.7935
1.3054	-13.7943
1.3261	-13.7953
1.34681	-13.7963
1.36751	-13.7973
1.38821	-13.7983
1.40891	-13.7994
1.42962	-13.8004
1.45032	-13.8014
1.47102	-13.8024
1.49172	-13.8032
1.51242	-13.8041
1.53313	-13.8048
1.55383	-13.8054
1.55383	-13.8054
1.56556	-13.8054
1.5773	-13.8054
1.58903	-13.8054
1.60077	-13.8054
1.6125	-13.8054
1.62424	-13.8054
1.63597	-13.8055
1.6477	-13.8055
1.65944	-13.8055
1.67117	-13.8055
1.68291	-13.8055
1.69464	-13.8056
1.70638	-13.8056
1.71811	-13.8056
1.72984	-13.8056
1.74158	-13.8057
1.75331	-13.8057
1.76505	-13.8057
1.77678	-13.8057
1.77678	-13.8057
1.79559	-13.8043
1.81439	-13.8029
1.8332	-13.8015
1.852	-13.8001
1.87081	-13.7988
1.88961	-13.7975
1.90841	-13.7963
1.92722	-13.7952
1.94602	-13.7942
1.96483	-13.7932
1.98363	-13.7923
2.00244	-13.7916
2.02124	-13.7909
2.04005	-13.7903
2.05885	-13.7898
2.07766	-13.7894
2.09646	-13.7892
2.11527	-13.789
2.13407	-13.789
2.13407	-13.789
2.14581	-13.7889
2.15754	-13.789
2.16927	-13.789
2.18101	-13.789
2.19274	-13.789
2.20448	-13.789
2.21621	-13.789
2.22795	-13.789
2.23968	-13.789
2.25141	-13.789
2.26315	-13.789
2.27488	-13.7889
2.28662	-13.7889
2.29835	-13.7889
2.31009	-13.7889
2.32182	-13.7889
2.33356	-13.7889
2.34529	-13.7889
2.35702	-13.7889
2.35702	-13.7889
2.37583	-13.789
2.39463	-13.7891
2.41344	-13.7894
2.43224	-13.7898
2.45105	-13.7903
2.46985	-13.7909
2.48866	-13.7915
2.50746	-13.7923
2.52627	-13.7932
2.54507	-13.7941
2.56388	-13.7952
2.58268	-13.7963
2.60149	-13.7975
2.62029	-13.7988
2.63909	-13.8001
2.6579	-13.8014
2.6767	-13.8028
2.69551	-13.8042
2.71431	-13.8054
2.71431	-13.784
2.73502	-13.7841
2.75572	-13.7844
2.77642	-13.7849
2.79712	-13.7856
2.81783	-13.7865
2.83853	-13.7876
2.85923	-13.7887
2.87993	-13.7901
2.90064	-13.7915
2.92134	-13.793
2.94204	-13.7945
2.96274	-13.796
2.98345	-13.7976
3.00415	-13.7991
3.02485	-13.8006
3.04555	-13.802
3.06625	-13.8033
3.08696	-13.8046
3.10766	-13.8057
3.10766	-13.7941
3.12836	-13.794
3.14906	-13.7936
3.16977	-13.7931
3.19047	-13.7925
3.21117	-13.792
3.23187	-13.7914
3.25258	-13.7909
3.27328	-13.7905
3.29398	-13.7901
3.31468	-13.7898
3.33539	-13.7895
3.35609	-13.7893
3.37679	-13.7892
3.39749	-13.7891
3.4182	-13.789
3.4389	-13.789
3.4596	-13.789
3.4803	-13.7889
3.50101	-13.7889
3.50101	-13.7941
3.52171	-13.7956
3.54241	-13.7973
3.56311	-13.7991
3.58382	-13.8001
3.60452	-13.7989
3.62522	-13.7978
3.64592	-13.7968
3.66662	-13.7959
3.68733	-13.795
3.70803	-13.7942
3.72873	-13.7935
3.74943	-13.7928
3.77014	-13.7921
3.79084	-13.7915
3.81154	-13.791
3.83224	-13.7904
3.85295	-13.7899
3.87365	-13.7894
3.89435	-13.789
#	Band-Index
3.89435	-13.789
3.87365	-13.7885
3.85295	-13.7881
3.83224	-13.7877
3.81154	-13.7873
3.79084	-13.787
3.77014	-13.7868
3.74943	-13.7866
3.72873	-13.7865
3.70803	-13.7865
3.68733	-13.7866
3.66662	-13.7868
3.64592	-13.7872
3.62522	-13.7877
3.60452	-13.7884
3.58382	-13.7892
3.56311	-13.7902
3.54241	-13.7913
3.52171	-13.7926
3.50101	-13.7941
3.50101	-13.7889
3.4803	-13.7889
3.4596	-13.789
3.4389	-13.789
3.4182	-13.789
3.39749	-13.7891
3.37679	-13.7892
3.35609	-13.7893
3.33539	-13.7895
3.31468	-13.7898
3.29398	-13.7901
3.27328	-13.7905
3.25258	-13.7909
3.23187	-13.7914
3.21117	-13.792
3.19047	-13.7925
3.16977	-13.7931
3.14906	-13.7936
3.12836	-13.794
3.10766	-13.7941
3.10766	-13.8057
3.08696	-13.8046
3.06625	-13.8033
3.04555	-13.802
3.02485	-13.8006
3.00415	-13.7991
2.98345	-13.7976
2.96274	-13.796
2.94204	-13.7945
2.92134	-13.793
2.90064	-13.7915
2.87993	-13.7901
2.85923	-13.7887
2.83853	-13.7876
2.81783	-13.7865
2.79712	-13.7856
2.77642	-13.7849
2.75572	-13.7844
2.73502	-13.7841
2.71431	-13.784
2.71431	-13.8054
2.69551	-13.8042
2.6767	-13.8028
2.6579	-13.8014
2.63909	-13.8001
2.62029	-13.7988
2.60149	-13.7975
2.58268	-13.7963
2.56388	-13.7952
2.54507	-13.7941
2.52627	-13.7932
2.50746	-13.7923
2.48866	-13.7915
2.46985	-13.7909
2.45105	-13.7903
2.43224	-13.7898
2.41344	-13.7894
2.39463	-13.7891
2.37583	-13.789
2.35702	-13.7889
2.35702	-13.7889
2.34529	-13.7889
2.33356	-13.7889
2.32182	-13.7889
2.31009	-13.7889
2.29835	-13.7889
2.28662	-13.7889
2.27488	-13.7889
2.26315	-13.789
2.25141	-13.789
2.23968	-13.789
2.22795	-13.789
2.21621	-13.789
2.20448	-13.789
2.19274	-13.789
2.18101	-13.789
2.16927	-13.7889
2.15754	-13.789
2.14581	-13.7889
2.13407	-13.789
2.13407	-13.789
2.11527	-13.789
2.09646	-13.7892
2.07766	-13.7894
2.05885	-13.7898
2.04005	-13.7903
2.02124	-13.7909
2.00244	-13.7916
1.98363	-13.7923
1.96483	-13.7932
1.94602	-13.7942
1.92722	-13.7952
1.90841	-13.7963
1.88961	-13.7975
1.87081	-13.7988
1.852	-13.8001
1.8332	-13.8014
1.81439	-13.8029
1.79559	-13.8043
1.77678	-13.8057
1.77678	-13.8057
1.76505	-13.8057
1.75331	-13.8057
1.74158	-13.8057
1.72984	-13.8056
1.71811	-13.8056
1.70638	-13.8056
1.69464	-13.8056
1.68291	-13.8055
1.67117	-13.8055
1.65944	-13.8055
1.6477	-13.8055
1.63597	-13.8055
1.62424	-13.8054
1.6125	-13.8054
1.60077	-13.8054
1.58903	-13.8054
1.5773	-13.8054
1.56556	-13.8054
1.55383	-13.8054
1.55383	-13.8054
1.53313	-13.8046
1.51242	-13.803
1.49172	-13.8013
1.47102	-13.7995
1.45032	-13.7977
1.42962	-13.7958
1.40891	-13.7939
1.38821	-13.792
1.36751	-13.7902
1.34681	-13.7884
1.3261	-13.7867
1.3054	-13.7851
1.2847	-13.7837
1.264	-13.7824
1.24329	-13.7814
1.22259	-13.7805
1.20189	-13.7799
1.18119	-13.7795
1.16048	-13.7794
1.16048	-13.7794
1.14168	-13.7794
1.12287	-13.7796
1.10407	-13.7799
1.08526	-13.7803
1.06646	-13.7808
1.04766	-13.7814
1.02885	-13.782
1.01005	-13.7828
0.99124	-13.7836
0.97244	-13.7845
0.95363	-13.7855
0.93483	-13.7865
0.91602	-13.7876
0.89722	-13.7886
0.87841	-13.7897
0.85961	-13.7908
0.8408	-13.7919
0.822	-13.793
0.80319	-13.7941
0.80319	-13.7941
0.79146	-13.7941
0.77973	-13.7941
0.76799	-13.7941
0.75626	-13.7941
0.74452	-13.7941
0.73279	-13.7941
0.72105	-13.7941
0.70932	-13.7941
0.69759	-13.7941
0.68585	-13.7941
0.67412	-13.7941
0.66238	-13.7941
0.65065	-13.7941
0.63891	-13.7941
0.62718	-13.7941
0.61544	-13.7941
0.60371	-13.794
0.59198	-13.7941
0.58024	-13.7941
0.58024	-13.7941
0.56144	-13.7939
0.54263	-13.7936
0.52383	-13.7932
0.50502	-13.7925
0.48622	-13.7918
0.46741	-13.7911
0.44861	-13.7902
0.4298	-13.7894
0.411	-13.7886
0.39219	-13.7878
0.37339	-13.7871
0.35459	-13.7864
0.33578	-13.7858
0.31698	-13.7852
0.29817	-13.7848
0.27937	-13.7844
0.26056	-13.7842
0.24176	-13.784
0.22295	-13.784
0.22295	-13.784
0.21122	-13.7835
0.19948	-13.7831
0.18775	-13.7827
0.17601	-13.7823
0.16428	-13.782
0.15255	-13.7816
0.14081	-13.7813
0.12908	-13.781
0.11734	-13.7807
0.10561	-13.7805
0.09387	-13.7803
0.08214	-13.7801
0.07041	-13.7799
0.05867	-13.7797
0.04694	-13.7796
0.0352	-13.7795
0.02347	-13.7794
0.01173	-13.7794
0	-13.7794
#	Band-Index
0	-12.6194
0.01173	-12.6194
0.02347	-12.6195
0.0352	-12.6195
0.04694	-12.6195
0.05867	-12.6196
0.07041	-12.6196
0.08214	-12.6197
0.09387	-12.6198
0.10561	-12.6198
0.11734	-12.6199
0.12908	-12.62
0.14081	-12.62
0.15255	-12.6201
0.16428	-12.6201
0.17601	-12.6201
0.18775	-12.6201
0.19948	-12.6201
0.21122	-12.6201
0.22295	-12.6201
0.22295	-12.6201
0.24176	-12.6201
0.26056	-12.62
0.27937	-12.6199
0.29817	-12.6198
0.31698	-12.6196
0.33578	-12.6194
0.35459	-12.6191
0.37339	-12.6188
0.39219	-12.6184
0.411	-12.6179
0.4298	-12.6173
0.44861	-12.6166
0.46741	-12.6158
0.48622	-12.615
0.50502	-12.614
0.52383	-12.613
0.54263	-12.612
0.56144	-12.6112
0.58024	-12.6109
0.58024	-12.6109
0.59198	-12.6109
0.60371	-12.611
0.61544	-12.6112
0.62718	-12.6114
0.63891	-12.6116
0.65065	-12.6119
0.66238	-12.6121
0.67412	-12.6124
0.68585	-12.6127
0.69759	-12.6129
0.70932	-12.6132
0.72105	-12.6134
0.73279	-12.6136
0.74452	-12.6137
0.75626	-12.6139
0.76799	-12.614
0.77973	-12.6141
0.79146	-12.6141
0.80319	-12.6141
0.80319	-12.6141
0.822	-12.6152
0.8408	-12.6161
0.85961	-12.617
0.87841	-12.6176
0.89722	-12.6182
0.91602	-12.6186
[truncated: 30,539 more rows]
