# Supplementary material for: Superior ferroelectricity and nonlinear optical response in a hybrid germanium iodide hexagonal perovskite
Source: Nat Commun. 2023 May 19;14:2863. doi: 10.1038/s41467-023-38590-7 (PMC10199078; doi:10.1038/s41467-023-38590-7)
Supplement: Supplementary file 3 — Source Data [file 41467_2023_38590_MOESM3_ESM.zip › SourceData_Fig.S2.xlsx]

## Sheet: Sheet1
2θ/°	Exposing to air for 10 days	Exposing to air for 20 days	Exposing to air for 30 days	Fresh sample	Simulation
5	530	465	606.667	488.889	0
5.02	468.333	456.667	586.667	447.223	0
5.04	468.333	481.667	623.333	501.389	0
5.06	465	466.667	620	481.944	0
5.08	465	490	578.333	438.889	0
5.1	475	486.667	548.333	452.777	0
5.12	448.333	490	608.333	475	0
5.14	476.667	525	595	468.056	0
5.16	501.667	491.667	578.333	506.944	0
5.18	496.667	500	571.667	483.333	0
5.2	485	458.333	585	488.889	0
5.22	478.333	483.333	553.333	509.723	0
5.24	495	433.333	601.667	500	0
5.26	501.667	490	630	483.333	0
5.28	466.667	485	620	451.389	0
5.3	505	456.667	560	475	0
5.32	526.667	496.667	603.333	484.723	0
5.34	505	470	625	494.444	0
5.36	468.333	491.667	560	529.167	0
5.38	511.667	488.333	611.667	477.777	0
5.4	503.333	491.667	625	526.389	0
5.42	498.333	498.333	563.333	501.389	0
5.44	458.333	476.667	601.667	518.056	0
5.46	451.667	488.333	550	483.333	0
5.48	501.667	496.667	633.333	469.444	0
5.5	501.667	520	633.333	513.889	0
5.52	481.667	528.333	598.333	540.278	0
5.54	463.333	491.667	568.333	550	0
5.56	478.333	461.667	608.333	547.222	0
5.58	430	438.333	558.333	520.833	0
5.6	465	483.333	605	519.444	0
5.62	498.333	505	646.667	473.611	0
5.64	540	490	623.333	470.833	0
5.66	488.333	513.333	658.333	494.444	0
5.68	490	481.667	640	500	0
5.7	451.667	485	623.333	497.223	0
5.72	521.667	460	618.333	472.223	0
5.74	525	500	581.667	515.278	0
5.76	501.667	523.333	660	505.556	0
5.78	506.667	508.333	636.667	463.889	0
5.8	448.333	436.667	713.333	534.722	0
5.82	466.667	503.333	636.667	554.167	0
5.84	500	458.333	660	493.056	0
5.86	486.667	510	635	462.5	0
5.88	513.333	543.333	601.667	491.667	0
5.9	495	521.667	595	483.333	0
5.92	485	501.667	646.667	502.777	0
5.94	505	496.667	643.333	529.167	0
5.96	500	503.333	585	505.556	0
5.98	525	521.667	631.667	487.5	0
6	510	555	650	494.444	0
6.02	495	470	608.333	536.111	0
6.04	521.667	450	618.333	526.389	0
6.06	471.667	481.667	613.333	490.277	0
6.08	493.333	471.667	606.667	477.777	0
6.1	511.667	486.667	661.667	533.333	0
6.12	503.333	453.333	640	515.278	0
6.14	500	518.333	618.333	579.167	0
6.16	433.333	520	625	568.056	0
6.18	515	508.333	645	465.277	0
6.2	496.667	446.667	630	472.223	0
6.22	516.667	483.333	586.667	529.167	0
6.24	480	520	623.333	537.5	0
6.26	485	461.667	633.333	536.111	0
6.28	506.667	480	645	523.611	0
6.3	516.667	525	668.333	515.278	0
6.32	515	515	630	511.111	0
6.34	476.667	490	608.333	520.833	0
6.36	486.667	503.333	620	490.277	0
6.38	485	496.667	608.333	525	0
6.4	463.333	510	636.667	543.056	0
6.42	550	451.667	630	522.222	0
6.44	495	505	611.667	505.556	0
6.46	476.667	545	651.667	466.667	0
6.48	505	476.667	621.667	500	0
6.5	498.333	513.333	643.333	501.389	0
6.52	491.667	501.667	675	520.833	0
6.54	490	508.333	643.333	543.056	0
6.56	533.333	498.333	646.667	508.333	0
6.58	530	461.667	606.667	526.389	0
6.6	501.667	535	651.667	484.723	0
6.62	490	553.333	621.667	529.167	0
6.64	513.333	536.667	640	516.667	0
6.66	463.333	526.667	630	531.944	0
6.68	506.667	486.667	673.333	543.056	0
6.7	540	475	711.667	526.389	0
6.72	511.667	495	651.667	502.777	0
6.74	510	506.667	675	537.5	0
6.76	515	538.333	603.333	551.389	0
6.78	510	508.333	630	552.778	0
6.8	513.333	515	665	547.222	0
6.82	493.333	505	696.667	487.5	0
6.84	520	525	668.333	505.556	0
6.86	550	553.333	680	529.167	0
6.88	490	475	743.333	530.556	0
6.9	485	473.333	696.667	509.723	0
6.92	501.667	506.667	650	552.778	0
6.94	491.667	496.667	638.333	530.556	0
6.96	480	556.667	610	538.889	0
6.98	461.667	500	628.333	548.611	0
7	513.333	526.667	701.667	552.778	0
7.02	516.667	546.667	666.667	584.722	0
7.04	506.667	483.333	688.333	562.5	0
7.06	506.667	541.667	613.333	509.723	0
7.08	513.333	556.667	643.333	529.167	0
7.1	488.333	496.667	645	526.389	0
7.12	526.667	511.667	625	550	0
7.14	498.333	516.667	625	525	0
7.16	501.667	561.667	613.333	504.167	0
7.18	500	488.333	628.333	525	0
7.2	483.333	555	655	513.889	0
7.22	548.333	521.667	676.667	547.222	0
7.24	560	550	603.333	559.722	0
7.26	501.667	521.667	608.333	544.444	0
7.28	486.667	551.667	711.667	545.833	0
7.3	498.333	568.333	616.667	484.723	0
7.32	475	520	628.333	529.167	0
7.34	475	455	591.667	525	0
7.36	505	500	651.667	515.278	0
7.38	556.667	468.333	671.667	502.777	0
7.4	526.667	560	656.667	536.111	0
7.42	566.667	505	626.667	531.944	0
7.44	483.333	568.333	678.333	513.889	0
7.46	530	533.333	628.333	559.722	0
7.48	478.333	535	618.333	513.889	0
7.5	530	503.333	655	494.444	0
7.52	496.667	551.667	645	583.333	0
7.54	523.333	543.333	673.333	516.667	0
7.56	485	496.667	671.667	538.889	0
7.58	518.333	528.333	683.333	523.611	0
7.6	533.333	530	626.667	540.278	0
7.62	533.333	536.667	616.667	513.889	0
7.64	551.667	543.333	630	554.167	0
7.66	531.667	530	663.333	494.444	0
7.68	521.667	490	653.333	540.278	0
7.7	515	493.333	635	536.111	0
7.72	503.333	523.333	685	537.5	0
7.74	566.667	483.333	678.333	569.444	0
7.76	500	451.667	603.333	563.889	0
7.78	501.667	588.333	723.333	575	0
7.8	456.667	488.333	628.333	520.833	0
7.82	523.333	571.667	665	543.056	0
7.84	526.667	545	671.667	527.778	0
7.86	486.667	513.333	636.667	531.944	0
7.88	480	473.333	683.333	573.611	0
7.9	510	528.333	691.667	505.556	0
7.92	516.667	483.333	688.333	544.444	0
7.94	545	566.667	641.667	555.556	0
7.96	540	515	695	534.722	0
7.98	528.333	520	676.667	501.389	0
8	480	553.333	601.667	512.5	0
8.02	516.667	543.333	683.333	550	0
8.04	500	528.333	608.333	484.723	0
8.06	530	518.333	623.333	531.944	0
8.08	481.667	521.667	623.333	530.556	0
8.1	570	495	655	477.777	0
8.12	528.333	520	653.333	505.556	0
8.14	556.667	546.667	616.667	551.389	0
8.16	490	548.333	706.667	520.833	0
8.18	491.667	516.667	676.667	501.389	0
8.2	485	503.333	668.333	551.389	0
8.22	563.333	493.333	621.667	570.833	0
8.24	550	556.667	623.333	519.444	0
8.26	511.667	586.667	645	529.167	0
8.28	496.667	565	631.667	476.389	0
8.3	495	513.333	685	513.889	0
8.32	498.333	478.333	703.333	523.611	0
8.34	533.333	506.667	688.333	504.167	0
8.36	563.333	553.333	603.333	484.723	0
8.38	496.667	533.333	645	515.278	0
8.4	488.333	531.667	716.667	530.556	0
8.42	480	550	671.667	519.444	0
8.44	473.333	531.667	615	502.777	0
8.46	565	536.667	601.667	556.944	0
8.48	573.333	531.667	658.333	506.944	0
8.5	575	573.333	620	476.389	0
8.52	485	541.667	641.667	547.222	0
8.54	513.333	575	645	552.778	0
8.56	550	581.667	693.333	554.167	0
8.58	535	570	730	525	0
8.6	506.667	541.667	651.667	534.722	0
8.62	530	546.667	648.333	544.444	0
8.64	546.667	543.333	646.667	531.944	0
8.66	481.667	531.667	693.333	506.944	0
8.68	493.333	500	676.667	508.333	0
8.7	563.333	480	616.667	547.222	0
8.72	545	515	635	534.722	0
8.74	513.333	518.333	625	490.277	0
8.76	536.667	558.333	636.667	565.278	0
8.78	465	533.333	693.333	538.889	0
8.8	558.333	505	610	518.056	0
8.82	540	518.333	721.667	544.444	0
8.84	505	463.333	688.333	538.889	0
8.86	516.667	560	681.667	481.944	0
8.88	585	540	611.667	494.444	0
8.9	513.333	500	686.667	487.5	0
8.92	525	501.667	633.333	470.833	0
8.94	526.667	550	648.333	512.5	0
8.96	545	488.333	623.333	533.333	0
8.98	520	538.333	598.333	526.389	0
9	515	525	620	515.278	0
9.02	545	586.667	680	565.278	0
9.04	545	548.333	741.667	486.111	0
9.06	528.333	553.333	593.333	513.889	0
9.08	503.333	491.667	640	538.889	0
9.1	511.667	560	673.333	531.944	0
9.12	513.333	526.667	668.333	522.222	0
9.14	526.667	508.333	646.667	543.056	0
9.16	526.667	528.333	656.667	491.667	0
9.18	508.333	526.667	643.333	558.333	0
9.2	580	533.333	666.667	469.444	0
9.22	531.667	546.667	621.667	515.278	0
9.24	556.667	505	595	543.056	0
9.26	550	543.333	603.333	554.167	0
9.28	551.667	530	676.667	516.667	0
9.3	518.333	583.333	665	531.944	0
9.32	508.333	550	635	508.333	0
9.34	525	581.667	616.667	513.889	0
9.36	533.333	536.667	596.667	506.944	0
9.38	536.667	575	646.667	490.277	0
9.4	493.333	526.667	603.333	511.111	0
9.42	466.667	576.667	591.667	520.833	0
9.44	530	536.667	643.333	584.722	0
9.46	531.667	513.333	646.667	531.944	0
9.48	546.667	561.667	630	518.056	0
9.5	506.667	538.333	595	530.556	0
9.52	550	540	698.333	543.056	0
9.54	500	563.333	630	533.333	0
9.56	535	525	625	512.5	0
9.58	545	543.333	618.333	491.667	0
9.6	533.333	553.333	585	533.333	0
9.62	621.667	550	591.667	544.444	0
9.64	555	560	551.667	519.444	0
9.66	571.667	503.333	626.667	550	0
9.68	535	485	608.333	508.333	0
9.7	551.667	560	708.333	531.944	0
9.72	570	598.333	663.333	516.667	0
9.74	543.333	545	611.667	551.389	0
9.76	513.333	581.667	645	540.278	0
9.78	550	531.667	645	494.444	0
9.8	533.333	491.667	621.667	479.167	0
9.82	480	496.667	638.333	515.278	0
9.84	518.333	563.333	595	561.111	0
9.86	530	545	603.333	456.944	0
9.88	543.333	550	605	468.056	0
9.9	555	498.333	556.667	520.833	0
9.92	483.333	570	588.333	508.333	0
9.94	496.667	523.333	660	505.556	0
9.96	506.667	550	623.333	497.223	0
9.98	576.667	480	591.667	494.444	0
10	516.667	516.667	608.333	538.889	0
10.02	501.667	530	665	473.611	0
10.04	576.667	488.333	621.667	480.556	0
10.06	623.333	626.667	648.333	515.278	0
10.08	655	636.667	610	490.277	0
10.1	631.667	601.667	593.333	470.833	0
10.12	591.667	550	611.667	519.444	0
10.14	526.667	563.333	603.333	500	0
10.16	506.667	558.333	668.333	494.444	0
10.18	500	556.667	600	594.444	0
10.2	541.667	523.333	638.333	470.833	0
10.22	568.333	555	610	513.889	6.45172
10.24	578.333	576.667	661.667	500	6.63234
10.26	536.667	553.333	598.333	536.111	6.82064
10.28	505	550	643.333	536.111	7.01708
10.3	530	491.667	630	522.222	7.22212
10.32	535	531.667	626.667	513.889	7.43627
10.34	518.333	568.333	583.333	494.444	7.6601
10.36	508.333	560	553.333	523.611	7.89417
10.38	483.333	543.333	615	495.833	8.13914
10.4	530	511.667	643.333	502.777	8.39568
10.42	566.667	516.667	641.667	530.556	8.66453
10.44	530	526.667	691.667	538.889	8.94651
10.46	566.667	531.667	603.333	550	9.24246
10.48	555	535	673.333	556.944	9.55335
10.5	541.667	573.333	630	561.111	9.88017
10.52	563.333	556.667	615	523.611	10.224
10.54	555	570	631.667	500	10.5862
10.56	553.333	511.667	626.667	522.222	10.9679
10.58	531.667	520	635	526.389	11.3706
10.6	516.667	580	601.667	504.167	11.7959
10.62	613.333	521.667	560	501.389	12.2455
10.64	598.333	525	631.667	484.723	12.7213
10.66	628.333	555	503.333	455.556	13.2253
10.68	588.333	593.333	616.667	504.167	13.7599
10.7	535	533.333	608.333	506.944	14.3275
10.72	485	561.667	606.667	476.389	14.9309
10.74	543.333	578.333	573.333	531.944	15.5732
10.76	598.333	518.333	651.667	527.778	16.2579
10.78	526.667	536.667	596.667	497.223	16.9887
10.8	516.667	540	576.667	445.833	17.7698
10.82	520	583.333	641.667	516.667	18.606
10.84	535	570	685	483.333	19.5025
10.86	516.667	510	590	513.889	20.4654
10.88	555	553.333	541.667	545.833	21.5013
10.9	523.333	566.667	611.667	495.833	22.6177
10.92	530	556.667	588.333	513.889	23.8233
10.94	495	551.667	561.667	498.611	26.7037
10.96	551.667	575	560	506.944	28.1626
10.98	518.333	553.333	583.333	516.667	29.7461
11	533.333	503.333	606.667	516.667	31.4689
11.02	550	503.333	631.667	540.278	33.3478
11.04	508.333	545	546.667	586.111	35.4026
11.06	533.333	636.667	628.333	544.444	37.6558
11.08	490	515	590	520.833	40.1341
11.1	520	496.667	648.333	559.722	42.8686
11.12	533.333	493.333	645	552.778	45.8961
11.14	501.667	538.333	655	581.944	49.2602
11.16	595	586.667	665	605.556	53.0128
11.18	600	536.667	620	591.667	57.2165
11.2	596.667	593.333	653.333	686.111	61.9467
11.22	540	595	656.667	648.611	67.2953
11.24	573.333	545	706.667	637.5	73.3754
11.26	608.333	558.333	803.333	673.611	80.3268
11.28	556.667	560	733.333	736.111	88.3242
11.3	556.667	611.667	765	720.833	97.5886
11.32	608.333	608.333	811.667	758.333	108.402
11.34	621.667	603.333	845	811.111	121.129
11.36	593.333	616.667	843.333	925	136.247
11.38	588.333	658.333	888.333	1005.56	154.391
11.4	650	651.667	953.333	1051.39	176.42
11.42	685	696.667	983.333	1184.72	203.516
11.44	673.333	701.667	1131.67	1290.28	237.34
11.46	713.333	731.667	1141.67	1448.61	280.28
11.48	731.667	750	1318.33	1601.39	335.871
11.5	751.667	723.333	1461.67	2075	409.582
11.52	831.667	820	1663.33	2351.39	510.499
11.54	855	818.333	1915	2987.5	655.344
11.56	965	943.333	2141.67	3863.89	877.312
11.58	971.667	1043.33	2716.67	5029.17	1240.75
11.6	1131.67	1130	3261.67	6601.39	1854.08
11.62	1303.33	1268.33	3880	8848.58	2858.15
11.64	1473.33	1508.33	4815	9997.25	4337.98
11.66	1626.67	1698.33	5345	8686.08	5987.53
11.68	1951.67	1923.33	5420	5655.56	6626.13
11.7	2265	2356.67	4670	2912.5	5536.02
11.72	2748.33	2758.33	2818.33	1506.94	3856.21
11.74	3576.67	3286.67	1605	1013.89	2514.59
11.76	4365	4375	946.667	834.725	1641.49
11.78	5788.33	5665	810	733.333	1116.86
11.8	6648.33	6680	685	622.222	805.35
11.82	6541.67	6653.33	703.333	672.222	612.098
11.84	4625	4741.67	651.667	559.722	483.705
11.86	2541.67	2678.33	743.333	609.722	393.167
11.88	1311.67	1360	723.333	631.944	326.686
11.9	791.667	786.667	688.333	584.722	276.54
11.92	738.333	806.667	661.667	577.778	237.973
11.94	696.667	706.667	683.333	625	207.873
11.96	663.333	653.333	673.333	604.167	184.133
11.98	635	580	636.667	601.389	165.295
12	628.333	640	648.333	641.667	150.334
12.02	596.667	653.333	703.333	620.833	138.53
12.04	618.333	568.333	645	663.889	129.38
12.06	611.667	620	686.667	708.333	122.547
12.08	573.333	570	670	695.833	117.834
12.1	583.333	585	723.333	733.333	115.162
12.12	656.667	600	741.667	780.556	114.58
12.14	608.333	645	791.667	813.889	116.278
12.16	621.667	646.667	741.667	870.833	120.628
12.18	636.667	590	863.333	1030.56	128.26
12.2	666.667	631.667	920	1097.22	140.21
12.22	658.333	668.333	906.667	1261.11	158.213
12.24	643.333	678.333	995	1587.5	185.418
12.26	775	736.667	1063.33	1859.72	228.03
12.28	741.667	761.667	1293.33	2523.61	298.4
12.3	751.667	756.667	1440	3261.11	418.686
12.32	828.333	836.667	1763.33	4116.67	620.987
12.34	915	923.333	1966.67	3962.5	935.04
12.36	905	995	2180	3368.06	1335.45
12.38	1100	1098.33	2098.33	2304.17	1611.42
12.4	1225	1301.67	1656.67	1291.67	1478.04
12.42	1483.33	1390	1123.33	802.778	1084.84
12.44	1820	1790	803.333	670.833	723.29
12.46	2213.33	2171.67	686.667	522.222	475.615
12.48	2713.33	2730	658.333	538.889	323.47
12.5	3225	3001.67	606.667	502.777	232.968
12.52	2628.33	2616.67	573.333	506.944	177.54
12.54	1836.67	1850	553.333	551.389	141.253
12.56	1128.33	1175	616.667	484.723	115.848
12.58	751.667	743.333	553.333	518.056	97.1702
12.6	605	626.667	590	465.277	82.9714
12.62	583.333	546.667	528.333	425	71.9043
12.64	535	563.333	605	518.056	63.0988
12.66	515	496.667	585	502.777	55.9677
12.68	496.667	541.667	606.667	465.277	50.1024
12.7	540	553.333	625	472.223	45.212
12.72	531.667	520	511.667	461.111	41.0849
12.74	486.667	483.333	546.667	486.111	37.5643
12.76	545	501.667	533.333	451.389	34.5321
12.78	531.667	485	521.667	440.277	31.8978
12.8	465	456.667	558.333	500	29.5914
12.82	476.667	523.333	613.333	452.777	27.5577
12.84	508.333	508.333	540	486.111	25.7531
12.86	525	491.667	528.333	488.889	24.1424
12.88	526.667	500	516.667	477.777	22.6971
12.9	468.333	510	553.333	486.111	21.3938
12.92	493.333	491.667	548.333	438.889	20.2134
12.94	485	450	516.667	447.223	19.1399
12.96	515	495	550	415.277	18.1598
12.98	493.333	480	536.667	447.223	17.2619
13	428.333	481.667	576.667	450	16.4366
13.02	558.333	473.333	515	455.556	15.6758
13.04	475	516.667	510	438.889	14.9723
13.06	518.333	466.667	516.667	416.667	14.3203
13.08	463.333	518.333	528.333	427.777	13.7143
13.1	511.667	453.333	530	448.611	13.15
13.12	450	533.333	481.667	473.611	12.6232
13.14	485	485	520	443.056	5.73091
13.16	476.667	510	580	443.056	5.44052
13.18	468.333	560	538.333	440.277	5.17163
13.2	518.333	468.333	535	463.889	4.92216
13.22	458.333	450	478.333	487.5	4.6903
13.24	475	475	458.333	476.389	4.47443
13.26	448.333	478.333	478.333	476.389	4.27311
13.28	435	468.333	548.333	404.167	4.08506
13.3	445	493.333	525	455.556	3.90915
13.32	475	451.667	533.333	433.333	3.74435
13.34	445	438.333	528.333	433.333	3.58974
13.36	473.333	461.667	565	462.5	3.44451
13.38	458.333	455	546.667	469.444	3.30791
13.4	478.333	438.333	516.667	436.111	3.17928
13.42	480	456.667	495	445.833	4.27768
13.44	445	423.333	530	455.556	4.19746
13.46	458.333	455	558.333	469.444	4.125
13.48	471.667	476.667	563.333	412.5	4.05994
13.5	475	448.333	530	391.667	4.00196
13.52	493.333	430	518.333	448.611	3.95077
13.54	440	498.333	513.333	423.611	3.90614
13.56	448.333	468.333	518.333	404.167	3.86785
13.58	490	476.667	501.667	455.556	3.83574
13.6	423.333	428.333	498.333	416.667	3.80968
13.62	440	486.667	535	444.444	3.78955
13.64	476.667	458.333	488.333	363.889	3.77529
13.66	498.333	481.667	461.667	461.111	3.76686
13.68	518.333	430	521.667	412.5	3.76423
13.7	461.667	446.667	528.333	418.056	3.76743
13.72	475	428.333	498.333	462.5	3.77651
13.74	451.667	458.333	533.333	427.777	3.79154
13.76	415	455	458.333	419.444	3.81263
13.78	430	460	523.333	431.944	3.83992
13.8	488.333	520	471.667	422.223	3.8736
13.82	403.333	421.667	460	447.223	3.91388
13.84	448.333	390	488.333	444.444	3.96101
13.86	466.667	403.333	495	448.611	2.50695
13.88	430	406.667	530	438.889	2.60875
13.9	466.667	475	486.667	418.056	2.71686
13.92	390	471.667	531.667	436.111	2.83184
13.94	440	441.667	488.333	394.444	2.95426
13.96	431.667	411.667	473.333	393.056	3.08479
13.98	408.333	453.333	465	365.277	3.22415
14	405	471.667	471.667	412.5	3.37317
14.02	448.333	460	491.667	451.389	3.53275
14.04	435	410	505	443.056	3.70391
14.06	500	413.333	523.333	393.056	3.8878
14.08	396.667	421.667	535	400	4.08572
14.1	423.333	410	480	388.889	4.29912
14.12	461.667	445	481.667	419.444	4.52966
14.14	428.333	453.333	501.667	394.444	4.77922
14.16	418.333	416.667	521.667	384.723	5.04996
14.18	421.667	435	525	406.944	5.34433
14.2	436.667	515	470	440.277	5.66515
14.22	415	418.333	515	394.444	6.0157
14.24	465	476.667	491.667	411.111	6.39975
14.26	440	420	455	395.833	6.8217
14.28	405	406.667	515	391.667	7.28669
14.3	430	443.333	520	387.5	7.80077
14.32	436.667	426.667	521.667	370.833	8.37107
14.34	445	425	525	393.056	9.00608
14.36	381.667	386.667	488.333	441.667	9.71594
14.38	408.333	418.333	460	411.111	10.5129
14.4	458.333	385	440	427.777	11.4116
14.42	388.333	411.667	515	390.277	12.4491
14.44	390	385	480	408.333	13.6103
14.46	421.667	431.667	493.333	411.111	14.9411
14.48	466.667	440	473.333	368.056	16.4761
14.5	433.333	408.333	486.667	423.611	18.2591
14.52	426.667	413.333	488.333	427.777	20.3459
14.54	416.667	480	461.667	443.056	22.8094
14.56	390	438.333	496.667	452.777	25.7449
14.58	375	426.667	536.667	443.056	29.28
14.6	411.667	416.667	545	470.833	33.5877
14.62	443.333	425	563.333	418.056	38.9072
14.64	458.333	423.333	495	426.389	45.5765
14.66	468.333	456.667	568.333	433.333	54.0845
14.68	418.333	448.333	580	479.167	66.4488
14.7	448.333	410	600	430.556	81.2735
14.72	435	393.333	651.667	527.778	101.753
14.74	466.667	450	668.333	550	131.544
14.76	438.333	486.667	688.333	629.167	177.936
14.78	445	493.333	796.667	688.889	254.76
14.8	411.667	506.667	843.333	716.667	384.244
14.82	428.333	476.667	1033.33	859.725	592.825
14.84	520	511.667	1075	918.058	888.072
14.86	516.667	566.667	1110	979.167	1179.58
14.88	491.667	533.333	1155	768.056	1223.57
14.9	558.333	510	1090	636.111	969.322
14.92	645	643.333	808.333	554.167	659.908
14.94	723.333	665	673.333	406.944	428.578
14.96	753.333	785	556.667	395.833	281.754
14.98	898.333	885	518.333	372.223	194.239
15	995	928.333	516.667	419.444	141.952
15.02	968.333	1033.33	480	366.667	109.006
15.04	878.333	921.667	408.333	380.556	86.7582
15.06	650	656.667	461.667	379.167	70.8704
15.08	526.667	566.667	486.667	383.333	59.0884
15.1	466.667	431.667	521.667	397.223	50.1185
15.12	483.333	450	420	411.111	43.1491
15.14	415	443.333	485	375	37.6419
15.16	415	443.333	435	377.777	33.2276
15.18	386.667	433.333	476.667	383.333	29.6464
15.2	403.333	400	435	384.723	27.4923
15.22	378.333	356.667	466.667	379.167	25.0897
15.24	438.333	363.333	458.333	366.667	23.0963
15.26	386.667	411.667	430	404.167	21.4355
15.28	390	421.667	470	379.167	20.0486
15.3	446.667	415	446.667	345.833	18.8906
15.32	400	425	421.667	363.889	17.9261
15.34	425	423.333	436.667	325	17.1279
15.36	418.333	398.333	436.667	370.833	16.4742
15.38	383.333	413.333	438.333	380.556	15.9483
15.4	393.333	380	460	391.667	15.537
15.42	398.333	368.333	418.333	390.277	15.2304
15.44	425	383.333	438.333	391.667	15.0211
15.46	378.333	405	443.333	368.056	14.9039
15.48	380	361.667	405	365.277	14.8758
15.5	401.667	403.333	436.667	405.556	14.9356
15.52	393.333	388.333	433.333	345.833	15.0838
15.54	413.333	355	428.333	343.056	15.3232
15.56	436.667	375	473.333	373.611	15.6583
15.58	435	398.333	456.667	388.889	16.096
15.6	395	370	443.333	381.944	16.6461
15.62	380	366.667	445	391.667	17.3215
15.64	398.333	403.333	425	352.777	18.1394
15.66	411.667	375	405	345.833	19.1226
15.68	386.667	416.667	446.667	341.667	20.3015
15.7	393.333	388.333	476.667	366.667	21.7175
15.72	410	395	443.333	377.777	23.4296
15.74	421.667	348.333	460	381.944	25.5283
15.76	345	411.667	423.333	380.556	28.165
15.78	423.333	328.333	426.667	379.167	31.5991
15.8	373.333	393.333	493.333	437.5	36.2409
15.82	410	438.333	460	369.444	42.6228
15.84	410	381.667	510	359.723	51.1434
15.86	388.333	386.667	505	434.723	61.0776
15.88	426.667	361.667	481.667	433.333	69.2222
15.9	388.333	388.333	485	402.777	74.0323
15.92	413.333	403.333	490	404.167	79.5664
15.94	415	390	546.667	506.944	89.4814
15.96	393.333	406.667	573.333	469.444	105.763
15.98	361.667	421.667	603.333	515.278	131.018
16	400	496.667	678.333	593.056	170.696
16.02	428.333	425	743.333	701.389	235.98
16.04	448.333	473.333	823.333	758.333	346.553
16.06	451.667	473.333	925	918.058	529.405
16.08	495	438.333	1041.67	1054.17	805.009
16.1	478.333	451.667	1153.33	1087.5	1132.14
16.12	458.333	488.333	1208.33	863.892	1303.24
16.14	506.667	510	1175	727.778	1132.04
16.16	575	666.667	993.333	543.056	805.445
16.18	690	695	771.667	419.444	530.631
16.2	823.333	773.333	673.333	386.111	348.547
16.22	883.333	896.667	515	375	238.643
16.24	1010	1051.67	498.333	343.056	173.882
16.26	1068.33	1076.67	495	381.944	134.472
16.28	926.667	978.333	498.333	411.111	109.005
16.3	761.667	793.333	505	358.333	91.6844
16.32	573.333	571.667	443.333	387.5	79.6048
16.34	455	443.333	490	402.777	71.2025
16.36	438.333	406.667	468.333	438.889	64.4128
16.38	400	395	473.333	416.667	61.0713
16.4	351.667	448.333	495	466.667	59.7218
16.42	415	410	533.333	418.056	60.3127
16.44	428.333	451.667	540	370.833	63.0002
16.46	410	413.333	545	400	68.1971
16.48	463.333	411.667	543.333	466.667	76.7149
16.5	448.333	445	580	466.667	90.1285
16.52	460	481.667	573.333	584.722	111.63
16.54	425	445	651.667	619.444	147.604
16.56	446.667	490	741.667	701.389	209.396
16.58	455	456.667	793.333	900	313.1
16.6	460	451.667	896.667	1002.77	472.662
16.62	465	448.333	961.667	894.442	671.086
16.64	416.667	490	895	750	795.471
16.66	556.667	508.333	806.667	558.333	713.975
16.68	510	550	690	484.723	517.021
16.7	603.333	616.667	581.667	406.944	342.381
16.72	716.667	675	493.333	358.333	224.245
16.74	896.667	890	468.333	359.723	152.055
16.76	925	875	456.667	377.777	109.138
16.78	923.333	876.667	400	377.777	82.7709
16.8	798.333	741.667	398.333	356.944	65.4406
16.82	590	638.333	438.333	388.889	53.2772
16.84	553.333	490	423.333	343.056	44.3282
16.86	361.667	410	460	343.056	37.5288
16.88	360	396.667	445	313.889	32.2363
16.9	325	376.667	460	354.167	28.0337
16.92	368.333	353.333	456.667	336.111	24.639
16.94	368.333	343.333	475	365.277	21.8552
16.96	346.667	336.667	458.333	333.333	19.5423
16.98	368.333	331.667	435	355.556	17.5979
17	361.667	391.667	501.667	351.389	15.9462
17.02	376.667	365	505	345.833	14.53
17.04	385	298.333	510	341.667	13.3056
17.06	320	370	505	338.889	12.239
17.08	311.667	361.667	548.333	388.889	11.3033
17.1	335	356.667	531.667	350	10.4775
17.12	346.667	341.667	565	401.389	9.74452
17.14	365	278.333	495	326.389	9.09045
17.16	333.333	318.333	426.667	313.889	8.50403
17.18	383.333	323.333	410	372.223	7.97593
17.2	405	368.333	426.667	297.223	7.49843
17.22	348.333	381.667	431.667	336.111	7.06504
17.24	376.667	401.667	388.333	334.723	6.6703
17.26	355	365	440	325	6.3096
17.28	376.667	335	416.667	355.556	5.97899
17.3	331.667	368.333	375	318.056	5.67511
17.32	346.667	348.333	421.667	340.277	5.39504
17.34	341.667	305	415	315.277	5.11752
17.36	356.667	323.333	440	309.723	4.87839
17.38	386.667	348.333	435	336.111	4.65646
17.4	308.333	341.667	420	306.944	4.45007
17.42	295	361.667	416.667	361.111	4.25775
17.44	306.667	345	380	362.5	4.0782
17.46	320	323.333	396.667	356.944	3.91029
17.48	328.333	338.333	421.667	340.277	3.75299
17.5	296.667	355	405	347.223	3.6054
17.52	313.333	285	416.667	380.556	3.46672
17.54	331.667	345	446.667	323.611	3.33621
17.56	326.667	333.333	468.333	322.223	3.21323
17.58	311.667	323.333	485	368.056	1.84429
17.6	355	350	480	395.833	1.76826
17.62	325	386.667	448.333	362.5	1.69683
17.64	345	375	425	381.944	1.62964
17.66	330	318.333	476.667	343.056	1.56636
17.68	345	311.667	488.333	395.833	1.5067
17.7	328.333	356.667	510	415.277	1.45037
17.72	326.667	351.667	501.667	436.111	1.39715
17.74	315	325	501.667	395.833	1.3468
17.76	345	345	496.667	387.5	1.29912
17.78	385	321.667	460	376.389	1.25393
17.8	355	331.667	495	358.333	1.21105
17.82	361.667	351.667	498.333	363.889	1.17033
17.84	303.333	360	456.667	355.556	1.13164
17.86	350	380	425	313.889	1.09483
17.88	336.667	395	436.667	341.667	1.05978
17.9	368.333	366.667	423.333	319.444	1.0264
17.92	346.667	356.667	413.333	348.611	0.99456
17.94	340	325	478.333	344.444	0.96418
17.96	316.667	328.333	430	350	1.44392
17.98	341.667	345	413.333	384.723	1.43063
18	318.333	361.667	468.333	302.777	1.41918
18.02	348.333	341.667	563.333	336.111	1.40953
18.04	318.333	376.667	476.667	293.056	1.40165
18.06	378.333	375	468.333	355.556	1.39554
18.08	370	383.333	403.333	356.944	1.39117
18.1	355	415	445	323.611	1.38855
18.12	388.333	431.667	400	318.056	0.64385
18.14	383.333	433.333	385	352.777	0.66444
18.16	368.333	413.333	381.667	313.889	0.68604
18.18	381.667	370	365	308.333	0.70871
18.2	343.333	333.333	411.667	294.444	0.73252
18.22	293.333	303.333	425	350	0.75755
18.24	320	350	408.333	345.833	0.78388
18.26	301.667	345	416.667	337.5	0.81161
18.28	318.333	315	403.333	352.777	0.84084
18.3	308.333	321.667	380	347.223	0.87167
18.32	356.667	330	366.667	327.777	0.90423
18.34	330	313.333	396.667	308.333	0.93865
18.36	318.333	358.333	380	272.223	0.97507
18.38	281.667	331.667	376.667	312.5	1.01365
18.4	323.333	293.333	361.667	316.667	1.06207
18.42	343.333	280	365	294.444	1.10572
18.44	301.667	283.333	380	327.777	1.15211
18.46	285	336.667	378.333	301.389	1.20149
18.48	301.667	300	376.667	266.667	1.2541
18.5	283.333	295	388.333	358.333	1.31025
18.52	336.667	288.333	336.667	311.111	1.37026
18.54	303.333	300	368.333	319.444	1.43449
18.56	305	330	393.333	323.611	1.50333
18.58	286.667	318.333	416.667	365.277	1.57726
18.6	281.667	280	381.667	309.723	1.65676
18.62	316.667	253.333	396.667	275	1.74244
18.64	293.333	315	365	276.389	1.83493
18.66	296.667	283.333	418.333	295.833	1.93498
18.68	325	266.667	348.333	298.611	2.04343
18.7	313.333	306.667	408.333	312.5	2.16126
18.72	320	281.667	460	316.667	2.28958
18.74	320	323.333	398.333	290.277	2.42965
18.76	281.667	290	363.333	301.389	2.58297
18.78	288.333	306.667	360	288.889	2.75126
18.8	266.667	296.667	371.667	291.667	2.93652
18.82	280	338.333	365	312.5	3.14111
18.84	263.333	285	423.333	305.556	3.36781
18.86	283.333	281.667	406.667	283.333	3.61993
18.88	306.667	290	383.333	327.777	3.90138
18.9	283.333	305	385	290.277	4.21691
18.92	320	318.333	356.667	308.333	4.57221
18.94	271.667	263.333	368.333	323.611	4.97423
18.96	303.333	315	355	302.777	5.43152
18.98	288.333	336.667	426.667	304.167	5.95464
19	281.667	280	356.667	291.667	6.55679
19.02	278.333	268.333	353.333	298.611	7.25463
19.04	316.667	313.333	381.667	288.889	8.06944
19.06	306.667	253.333	430	318.056	9.02868
19.08	300	278.333	403.333	308.333	10.1683
19.1	263.333	293.333	413.333	319.444	11.5362
19.12	288.333	290	405	286.111	13.1968
19.14	303.333	326.667	406.667	295.833	15.2388
19.16	353.333	331.667	413.333	322.223	17.7867
19.18	318.333	295	408.333	348.611	21.0191
19.2	285	310	383.333	293.056	25.2002
19.22	276.667	325	403.333	333.333	30.7363
19.24	260	286.667	415	329.167	38.299
19.26	291.667	286.667	436.667	350	49.1149
19.28	266.667	270	465	406.944	65.6127
19.3	253.333	315	510	481.944	92.5268
19.32	313.333	301.667	553.333	518.056	137.942
19.34	331.667	301.667	615	622.222	212.623
19.36	368.333	318.333	663.333	668.056	323.91
19.38	356.667	368.333	763.333	650	451.944
19.4	405	385	831.667	554.167	510.07
19.42	415	415	818.333	458.333	433.808
19.44	446.667	431.667	621.667	402.777	304.584
19.46	493.333	465	516.667	356.944	198.827
19.48	576.667	531.667	516.667	306.944	129.372
19.5	660	605	415	269.444	87.4873
19.52	656.667	665	426.667	291.667	62.632
19.54	656.667	701.667	426.667	330.556	47.2649
19.56	556.667	553.333	450	359.723	37.0898
19.58	503.333	476.667	478.333	315.277	29.9261
19.6	406.667	386.667	480	333.333	24.6647
19.62	353.333	365	485	325	20.6893
19.64	303.333	318.333	480	308.333	17.6235
19.66	303.333	290	403.333	294.444	15.2609
19.68	320	310	421.667	297.223	13.3624
19.7	321.667	306.667	395	308.333	11.8557
19.72	288.333	338.333	360	291.667	10.6706
19.74	308.333	315	351.667	318.056	9.77336
19.76	355	298.333	410	283.333	9.17333
19.78	306.667	331.667	378.333	304.167	8.93696
19.8	303.333	296.667	341.667	288.889	9.19
19.82	330	288.333	365	311.111	10.069
19.84	321.667	260	393.333	300	11.508
19.86	301.667	270	378.333	279.167	12.6327
19.88	271.667	286.667	383.333	288.889	11.9168
19.9	286.667	266.667	376.667	275	9.72572
19.92	301.667	313.333	345	312.5	7.57481
19.94	325	301.667	351.667	301.389	6.00415
19.96	300	295	363.333	284.723	4.95548
19.98	298.333	288.333	343.333	279.167	4.25874
20	326.667	273.333	398.333	276.389	3.77229
20.02	300	310	353.333	255.556	3.40772
20.04	303.333	295	356.667	293.056	3.11765
20.06	311.667	260	348.333	316.667	2.87752
20.08	288.333	278.333	371.667	273.611	2.67364
20.1	261.667	261.667	380	277.777	2.49747
20.12	266.667	290	335	258.333	2.34324
20.14	301.667	263.333	365	233.333	2.20683
20.16	301.667	306.667	338.333	294.444	2.08521
20.18	251.667	320	381.667	276.389	1.97609
20.2	265	308.333	321.667	261.111	1.87767
20.22	346.667	305	320	266.667	1.78856
20.24	308.333	275	323.333	234.722	1.70761
20.26	291.667	295	338.333	269.444	1.6339
20.28	283.333	273.333	300	266.667	1.56669
20.3	311.667	270	345	236.111	1.50533
20.32	298.333	261.667	333.333	280.556	1.4493
20.34	283.333	285	346.667	226.389	1.39818
20.36	246.667	265	336.667	229.167	1.35158
20.38	301.667	275	323.333	243.056	1.30922
20.4	243.333	273.333	355	247.222	1.27086
20.42	290	285	333.333	243.056	1.2363
20.44	250	296.667	345	272.223	1.2054
20.46	245	256.667	315	254.167	1.17808
20.48	278.333	243.333	303.333	225	1.15428
20.5	301.667	260	338.333	233.333	1.13402
20.52	256.667	260	345	226.389	1.11737
20.54	278.333	271.667	358.333	244.444	1.10446
20.56	260	320	308.333	263.889	1.09554
20.58	288.333	265	323.333	209.722	1.09093
20.6	245	273.333	338.333	273.611	1.09112
20.62	271.667	281.667	331.667	241.667	1.09681
20.64	276.667	280	290	261.111	1.10902
20.66	260	248.333	340	231.944	1.12927
20.68	280	278.333	308.333	255.556	1.16006
20.7	256.667	251.667	256.667	230.556	1.2059
20.72	251.667	300	303.333	222.222	1.27526
20.74	256.667	308.333	326.667	220.833	1.38303
20.76	275	303.333	336.667	215.278	1.55108
20.78	256.667	230	318.333	256.944	1.80134
20.8	271.667	265	306.667	236.111	4.40537
20.82	273.333	260	313.333	273.611	4.74571
20.84	270	275	310	225	4.85118
20.86	263.333	286.667	285	251.389	4.30712
20.88	256.667	273.333	300	226.389	4.31677
20.9	275	293.333	293.333	226.389	4.44818
20.92	291.667	248.333	276.667	243.056	4.70869
20.94	300	288.333	305	236.111	5.10153
20.96	266.667	293.333	290	301.389	5.6487
20.98	256.667	266.667	313.333	276.389	6.40785
21	253.333	253.333	318.333	315.277	7.50385
21.02	308.333	233.333	315	345.833	9.19406
21.04	278.333	283.333	370	306.944	11.9612
21.06	273.333	258.333	383.333	351.389	16.5558
21.08	276.667	266.667	355	416.667	23.8076
21.1	301.667	285	381.667	375	33.7057
21.12	283.333	326.667	375	359.723	42.5245
21.14	330	328.333	360	326.389	42.3359
21.16	338.333	281.667	323.333	294.444	33.512
21.18	345	350	341.667	259.723	23.9845
21.2	386.667	371.667	318.333	256.944	17.167
21.22	405	378.333	333.333	268.056	12.9695
21.24	398.333	465	318.333	208.333	10.5539
21.26	440	413.333	280	219.444	9.18352
21.28	381.667	436.667	321.667	205.556	8.39019
21.3	368.333	400	293.333	229.167	7.9248
21.32	325	321.667	303.333	223.611	7.66313
21.34	281.667	335	293.333	250	7.53296
21.36	283.333	266.667	255	218.056	7.51224
21.38	268.333	270	293.333	212.5	7.57044
21.4	261.667	271.667	256.667	233.333	7.69293
21.42	261.667	281.667	260	227.778	7.87038
21.44	281.667	313.333	268.333	234.722	8.09698
21.46	291.667	281.667	301.667	223.611	8.3694
21.48	323.333	296.667	298.333	258.333	8.68614
21.5	243.333	253.333	265	225	9.0471
21.52	291.667	248.333	263.333	245.833	9.45339
21.54	320	265	296.667	229.167	9.90714
21.56	333.333	258.333	260	218.056	10.4115
21.58	320	278.333	293.333	225	10.9705
21.6	280	265	280	234.722	11.5894
21.62	273.333	321.667	295	226.389	12.2743
21.64	260	271.667	270	202.778	13.0329
21.66	311.667	276.667	283.333	215.278	13.8742
21.68	268.333	280	280	206.944	14.8089
21.7	250	266.667	281.667	247.222	15.8499
21.72	246.667	288.333	238.333	238.889	17.0127
21.74	288.333	288.333	260	220.833	18.3157
21.76	325	256.667	258.333	222.222	19.7812
21.78	276.667	285	288.333	229.167	21.4364
21.8	281.667	275	248.333	247.222	23.3143
21.82	270	280	275	244.444	25.4558
21.84	281.667	321.667	318.333	225	27.9115
21.86	283.333	253.333	246.667	252.778	30.7448
21.88	293.333	265	298.333	241.667	34.0361
21.9	285	263.333	276.667	254.167	37.8882
21.92	288.333	283.333	298.333	227.778	42.4344
21.94	270	321.667	293.333	248.611	47.8496
21.96	295	275	285	258.333	54.3671
21.98	268.333	260	296.667	269.444	62.3034
22	315	298.333	345	227.778	72.095
22.02	268.333	281.667	326.667	269.444	85.0268
22.04	285	268.333	310	304.167	100.668
22.06	251.667	248.333	368.333	340.277	120.994
22.08	288.333	261.667	396.667	311.111	148.068
22.1	346.667	250	436.667	406.944	185.367
22.12	323.333	291.667	506.667	450	239.391
22.14	275	330	525	519.444	323.088
22.16	298.333	323.333	635	634.722	461.218
22.18	286.667	295	803.333	747.222	694.257
22.2	296.667	323.333	1163.33	1127.78	1072.4
22.22	365	391.667	1480	1386.11	1615.05
22.24	363.333	395	1718.33	1525	2175.8
22.26	446.667	425	1941.67	1225	2308.32
22.28	471.667	466.667	2196.67	1050	1860.58
22.3	588.333	600	1816.67	856.942	1275.28
22.32	636.667	690	1346.67	558.333	828.444
22.34	891.667	893.333	945	340.277	542.512
22.36	1201.67	1185	803.333	291.667	371.629
22.38	1563.33	1536.67	435	288.889	269.734
22.4	1861.67	1883.33	335	263.889	205.829
22.42	1810	1845	338.333	270.833	162.863
22.44	1568.33	1631.67	283.333	272.223	132.258
22.46	1183.33	1228.33	326.667	247.222	109.669
22.48	896.667	940	281.667	254.167	92.4103
22.5	651.667	606.667	258.333	222.222	78.9896
22.52	405	371.667	313.333	230.556	68.3661
22.54	338.333	371.667	295	259.723	59.8276
22.56	341.667	325	270	234.722	52.8737
22.58	351.667	275	298.333	236.111	47.1451
22.6	311.667	296.667	255	222.222	42.3789
22.62	270	295	235	258.333	38.3422
22.64	268.333	281.667	293.333	233.333	34.9624
22.66	295	256.667	238.333	259.723	32.0878
22.68	295	243.333	241.667	247.222	29.6307
22.7	278.333	276.667	265	220.833	27.5222
22.72	300	260	288.333	240.278	25.7079
22.74	246.667	281.667	266.667	208.333	24.1444
22.76	251.667	240	260	248.611	22.7972
22.78	243.333	275	258.333	255.556	21.6382
22.8	241.667	278.333	313.333	212.5	20.645
22.82	296.667	296.667	238.333	244.444	19.7997
22.84	278.333	321.667	235	251.389	19.0879
22.86	280	240	263.333	256.944	18.4983
22.88	250	266.667	236.667	261.111	18.0223
22.9	256.667	251.667	276.667	230.556	17.6537
22.92	270	275	276.667	236.111	17.3882
22.94	265	275	271.667	238.889	17.2239
22.96	240	296.667	285	231.944	17.1606
22.98	256.667	246.667	241.667	240.278	17.2006
23	288.333	250	248.333	236.111	17.3479
23.02	246.667	261.667	300	238.889	17.6095
23.04	266.667	280	296.667	234.722	17.9951
23.06	296.667	248.333	293.333	261.111	18.5181
23.08	283.333	260	270	213.889	19.196
23.1	238.333	265	255	230.556	20.052
23.12	265	288.333	315	247.222	21.1164
23.14	266.667	296.667	271.667	254.167	22.429
23.16	271.667	326.667	246.667	259.723	24.0422
23.18	236.667	271.667	293.333	243.056	26.0258
23.2	278.333	270	286.667	290.277	28.4744
23.22	320	248.333	338.333	313.889	31.5173
23.24	256.667	271.667	326.667	334.723	35.3355
23.26	290	278.333	335	348.611	40.1877
23.28	286.667	268.333	300	386.111	46.4542
23.3	310	303.333	383.333	433.333	54.7176
23.32	271.667	255	473.333	473.611	65.9367
23.34	261.667	260	451.667	555.556	81.8557
23.36	310	275	541.667	751.389	105.908
23.38	346.667	293.333	616.667	1080.56	144.734
23.4	320	356.667	781.667	1377.78	209.559
23.42	356.667	361.667	935	1952.78	315.12
23.44	380	380	1100	2331.94	470.892
23.46	428.333	406.667	1336.67	2345.83	648.07
23.48	518.333	475	1710	2061.11	725.356
23.5	540	565	1663.33	1563.89	624.841
23.52	650	655	1390	1315.28	463.493
23.54	900	910	1126.67	913.892	343.822
23.56	1190	1180	976.667	641.667	287.155
23.58	1563.33	1618.33	741.667	591.667	290.675
23.6	1978.33	1856.67	610	575	349.447
23.62	2001.67	2046.67	613.333	651.389	448.176
23.64	1821.67	1773.33	685	584.722	523.449
23.66	1436.67	1383.33	720	522.222	483.902
23.68	1155	1150	658.333	441.667	362.756
23.7	906.667	905	578.333	361.111	248.739
23.72	666.667	690	511.667	323.611	167.409
23.74	601.667	605	445	259.723	118.547
23.76	643.333	598.333	383.333	298.611	89.9539
23.78	676.667	631.667	310	277.777	73.0091
23.8	586.667	568.333	290	295.833	63.3938
23.82	553.333	636.667	388.333	329.167	59.3147
23.84	471.667	521.667	331.667	319.444	60.8464
23.86	448.333	431.667	353.333	372.223	69.0416
23.88	400	341.667	350	344.444	84.3205
23.9	318.333	333.333	383.333	377.777	101.629
23.92	303.333	345	368.333	315.277	105.03
23.94	268.333	281.667	365	277.777	87.5467
23.96	305	306.667	351.667	273.611	64.583
23.98	293.333	350	320	269.444	46.6692
24	391.667	320	315	261.111	34.8425
24.02	325	350	300	255.556	27.4492
24.04	403.333	361.667	293.333	256.944	22.7754
24.06	331.667	363.333	265	280.556	19.6479
24.08	330	321.667	285	256.944	17.4104
24.1	290	316.667	321.667	248.611	15.8897
24.12	275	255	288.333	269.444	14.5863
24.14	293.333	266.667	238.333	250	13.5558
24.16	285	281.667	266.667	273.611	12.7321
24.18	278.333	288.333	255	275	12.0705
24.2	285	288.333	256.667	266.667	11.5401
24.22	270	285	305	245.833	11.1186
24.24	243.333	303.333	265	293.056	10.7901
24.26	296.667	295	261.667	273.611	10.5431
24.28	270	266.667	283.333	245.833	10.3694
24.3	215	285	251.667	259.723	10.2635
24.32	276.667	270	326.667	240.278	10.2217
24.34	260	240	253.333	238.889	10.2423
24.36	258.333	246.667	291.667	259.723	10.325
24.38	303.333	270	276.667	241.667	10.4711
24.4	266.667	266.667	290	227.778	10.6834
24.42	251.667	260	288.333	244.444	10.9665
24.44	233.333	306.667	286.667	283.333	11.3265
24.46	276.667	273.333	303.333	275	11.7718
24.48	311.667	261.667	286.667	265.277	12.3135
24.5	326.667	261.667	318.333	258.333	12.9655
24.52	318.333	263.333	323.333	305.556	13.7462
24.54	271.667	270	386.667	320.833	14.6787
24.56	276.667	236.667	340	308.333	25.5128
24.58	276.667	286.667	398.333	354.167	27.1191
24.6	271.667	280	393.333	319.444	29.0097
24.62	273.333	250	441.667	369.444	31.2544
24.64	333.333	331.667	478.333	426.389	33.9471
24.66	313.333	266.667	535	406.944	37.2174
24.68	321.667	286.667	661.667	527.778	41.2469
24.7	298.333	280	703.333	573.611	46.2969
24.72	323.333	371.667	826.667	713.889	52.7543
24.74	341.667	363.333	890	765.278	61.2183
24.76	366.667	365	975	931.942	72.689
24.78	388.333	403.333	863.333	1213.89	89.0167
24.8	396.667	403.333	1018.33	1631.94	113.877
24.82	468.333	455	1036.67	2162.5	154.345
24.84	515	581.667	1231.67	2780.56	222.176
24.86	641.667	610	1440	3281.94	332.258
24.88	695	658.333	1800	3109.72	492.321
24.9	790	790	1876.67	2427.78	664.896
24.92	831.667	813.333	1656.67	1888.89	720.95
24.94	1060	1046.67	1331.67	1563.89	597.882
24.96	1378.33	1413.33	1063.33	995.833	423.721
24.98	1986.67	1936.67	836.667	579.167	288.53
25	2308.33	2355	586.667	497.223	202.72
25.02	2671.67	2623.33	386.667	358.333	153.317
25.04	2551.67	2526.67	393.333	322.223	126.641
25.06	1915	1908.33	353.333	340.277	113.688
25.08	1610	1566.67	410	368.056	110.352
25.1	1355	1156.67	335	372.223	116.408
25.12	771.667	795	411.667	412.5	134.367
25.14	523.333	531.667	461.667	422.223	170.408
25.16	453.333	421.667	446.667	462.5	228.528
25.18	405	378.333	488.333	487.5	300.748
25.2	335	318.333	585	500	342.594
25.22	361.667	360	623.333	459.723	308.101
25.24	335	398.333	530	377.777	235.041
25.26	388.333	393.333	508.333	412.5	172.452
25.28	385	401.667	443.333	373.611	131.287
25.3	465	453.333	463.333	390.277	107.271
25.32	496.667	520	428.333	334.723	94.2915
25.34	480	445	460	329.167	87.8183
25.36	516.667	520	438.333	344.444	85.2822
25.38	463.333	448.333	406.667	354.167	85.4194
25.4	440	441.667	450	347.223	88.1174
25.42	431.667	418.333	456.667	384.723	93.4058
25.44	446.667	440	506.667	411.111	102.404
25.46	395	393.333	541.667	455.556	117.245
25.48	421.667	443.333	676.667	481.944	141.171
25.5	396.667	468.333	783.333	619.444	177.365
25.52	505	420	935	695.833	223.858
25.54	456.667	513.333	1148.33	626.389	260.218
25.56	585	595	1366.67	583.333	255.87
25.58	683.333	675	1426.67	561.111	223.712
25.6	768.333	781.667	1426.67	522.222	194.992
25.62	916.667	921.667	1286.67	495.833	179.539
25.64	1090	1126.67	1075	447.223	176.004
25.66	1215	1271.67	926.667	393.056	181.244
25.68	1325	1391.67	746.667	400	192.925
25.7	1406.67	1376.67	583.333	434.723	209.974
25.72	1370	1375	518.333	387.5	232.345
25.74	1185	1243.33	560	504.167	260.726
25.76	943.333	1038.33	596.667	519.444	296.428
25.78	860	771.667	588.333	602.778	341.47
25.8	718.333	658.333	686.667	684.722	398.838
25.82	591.667	586.667	815	755.556	472.965
25.84	470	551.667	965	973.608	570.604
25.86	478.333	496.667	1173.33	1309.72	702.612
25.88	465	491.667	1371.67	1711.11	888.074
25.9	505	480	1860	2229.17	1167.97
25.92	505	548.333	2350	3083.33	1607.99
25.94	568.333	558.333	2906.67	4334.73	2345.67
25.96	698.333	765	3753.33	5948.61	3580.33
25.98	910	911.667	5161.67	8012.5	5511.3
26	1020	1086.67	7008.33	9718.08	8047.2
26.02	1373.33	1338.33	8751.67	9995.83	10000
26.04	1650	1820	10498.3	7637.5	9446.27
26.06	2438.33	2286.67	10301.7	5802.77	7021.92
26.08	3216.67	3200	7900	4827.77	4666.16
26.1	4616.67	4641.67	6023.33	3341.67	3024.38
26.12	6851.67	6775	5070	1841.67	2010.89
26.14	8975	8740	3463.33	894.442	1410.22
26.16	10158.3	10206.7	1796.67	723.611	1046.49
26.18	9785	9875	1100	559.722	811.944
26.2	8081.67	7953.33	826.667	475	650.174
26.22	6055	6140	700	433.333	532.886
26.24	4630	4941.67	583.333	413.889	444.942
26.26	3400	3308.33	533.333	437.5	377.37
26.28	1740	1843.33	466.667	384.723	324.418
26.3	991.667	1045	470	340.277	282.225
26.32	770	715	405	343.056	248.117
26.34	635	581.667	440	288.889	220.198
26.36	611.667	558.333	440	333.333	197.096
26.38	496.667	456.667	381.667	315.277	177.129
26.4	405	423.333	446.667	291.667	160.902
26.42	413.333	430	398.333	334.723	147.148
26.44	405	400	348.333	325	135.425
26.46	338.333	370	396.667	338.889	125.389
26.48	370	398.333	426.667	286.111	116.769
26.5	381.667	318.333	433.333	319.444	109.352
26.52	393.333	370	453.333	345.833	102.969
26.54	335	348.333	481.667	309.723	97.4849
26.56	330	338.333	506.667	322.223	92.7937
26.58	351.667	330	455	344.444	88.8128
26.6	395	308.333	438.333	345.833	85.4801
26.62	370	355	453.333	298.611	82.7526
26.64	316.667	356.667	445	319.444	80.6064
26.66	330	323.333	418.333	372.223	78.7555
26.68	405	375	341.667	334.723	77.7975
26.7	395	366.667	370	338.889	77.5045
26.72	353.333	358.333	406.667	338.889	78.0092
26.74	341.667	335	386.667	369.444	79.5864
26.76	325	363.333	380	422.223	82.7985
26.78	330	371.667	403.333	443.056	88.69
26.8	296.667	365	413.333	455.556	98.8592
26.82	340	355	458.333	513.889	115.011
26.84	356.667	313.333	476.667	463.889	136.866
26.86	346.667	348.333	480	454.167	155.939
26.88	338.333	365	470	445.833	156.056
26.9	368.333	390	448.333	459.723	139.949
26.92	391.667	368.333	433.333	437.5	123.96
26.94	461.667	410	386.667	395.833	114.476
26.96	486.667	511.667	390	329.167	111.217
26.98	496.667	488.333	421.667	381.944	112.613
27	473.333	478.333	421.667	365.277	117.413
27.02	393.333	438.333	445	394.444	124.835
27.04	426.667	438.333	428.333	368.056	135.115
27.06	408.333	410	465	441.667	148.394
27.08	381.667	386.667	540	456.944	165.297
27.1	370	395	560	536.111	186.801
27.12	356.667	338.333	581.667	615.278	214.361
27.14	365	396.667	685	784.722	250.155
27.16	381.667	400	846.667	920.833	297.538
27.18	400	408.333	911.667	1247.22	362.028
27.2	415	438.333	1168.33	1590.28	453.612
27.22	520	508.333	1463.33	2161.11	591.903
27.24	461.667	566.667	1930	3109.72	814.999
27.26	588.333	555	2541.67	4104.17	1188.08
27.28	765	675	3500	5386.11	1798.7
27.3	808.333	826.667	4581.67	5945.83	2709.69
27.32	1086.67	1006.67	5070	5101.39	3773.44
27.34	1243.33	1245	5105	4215.27	4314.82
27.36	1758.33	1676.67	4351.67	3506.94	3813.85
27.38	2393.33	2471.67	3633.33	3163.89	2917.24
27.4	3535	3451.67	3360	2419.44	2278.08
27.42	4810	4946.67	2673.33	1765.28	2031.89
27.44	5676.67	5908.33	2200	1650	2037.55
27.46	5643.33	5768.33	1806.67	1405.56	1946.44
27.48	4985	4995	1758.33	1093.06	1566.64
27.5	4068.33	4175	1475	913.892	1111.33
27.52	3480	3321.67	1183.33	806.944	769.214
27.54	2861.67	2828.33	1010	687.5	542.942
27.56	2170	2133.33	910	488.889	400.441
27.58	1856.67	1788.33	680	376.389	309.746
27.6	1668.33	1573.33	515	366.667	248.953
27.62	1495	1483.33	483.333	333.333	205.606
27.64	1270	1185	366.667	298.611	173.153
27.66	983.333	936.667	365	305.556	148.037
27.68	845	901.667	375	309.723	128.135
27.7	653.333	678.333	343.333	308.333	112.307
27.72	471.667	503.333	376.667	301.389	99.1484
27.74	431.667	438.333	340	268.056	88.22
27.76	413.333	351.667	366.667	288.889	79.0388
27.78	415	345	368.333	311.111	71.2469
27.8	340	348.333	328.333	305.556	64.5744
27.82	325	331.667	348.333	291.667	58.8146
27.84	290	296.667	320	283.333	53.8069
27.86	298.333	331.667	328.333	281.944	49.4248
27.88	306.667	275	308.333	261.111	45.5677
27.9	311.667	333.333	291.667	244.444	42.1545
27.92	330	303.333	328.333	266.667	39.1193
27.94	276.667	315	313.333	226.389	36.4082
27.96	311.667	303.333	301.667	219.444	33.9767
27.98	316.667	316.667	330	223.611	31.7876
28	308.333	266.667	328.333	283.333	29.8099
28.02	235	275	325	211.111	28.0174
28.04	278.333	301.667	290	240.278	26.3879
28.06	216.667	278.333	341.667	272.223	24.9024
28.08	286.667	256.667	303.333	273.611	23.5448
28.1	215	278.333	345	270.833	22.3012
28.12	275	283.333	320	261.111	21.1594
28.14	225	285	318.333	244.444	20.109
28.16	298.333	233.333	335	279.167	19.2537
28.18	283.333	280	405	244.444	18.3632
28.2	271.667	271.667	331.667	279.167	17.5402
28.22	243.333	261.667	421.667	250	16.7787
28.24	295	268.333	408.333	240.278	16.0732
28.26	253.333	268.333	363.333	231.944	15.4191
28.28	295	240	400	250	14.8122
28.3	318.333	250	301.667	247.222	14.2487
28.32	295	291.667	306.667	227.778	13.7255
28.34	318.333	283.333	311.667	248.611	13.2397
28.36	305	255	280	240.278	12.712
28.38	311.667	295	275	252.778	12.2957
28.4	276.667	288.333	270	240.278	11.91
28.42	258.333	258.333	283.333	255.556	11.5533
28.44	238.333	288.333	303.333	225	11.2242
28.46	245	280	315	225	10.9216
28.48	265	256.667	285	250	10.6445
28.5	275	205	260	252.778	10.3921
28.52	316.667	278.333	285	272.223	10.1642
28.54	270	300	280	258.333	9.96028
28.56	226.667	260	318.333	243.056	10.667
28.58	243.333	238.333	320	251.389	10.5368
28.6	248.333	220	275	229.167	10.4328
28.62	266.667	241.667	288.333	261.111	10.356
28.64	268.333	266.667	278.333	247.222	10.3079
28.66	250	290	298.333	248.611	10.2906
28.68	213.333	263.333	276.667	262.5	10.3066
28.7	238.333	265	290	241.667	10.3594
28.72	240	278.333	298.333	268.056	10.4534
28.74	250	241.667	265	237.5	10.5942
28.76	276.667	230	296.667	227.778	10.789
28.78	215	240	250	227.778	11.0472
28.8	238.333	231.667	238.333	220.833	7.48144
28.82	243.333	273.333	300	219.444	7.92739
28.84	243.333	221.667	293.333	243.056	8.5685
28.86	258.333	278.333	290	261.111	9.34759
28.88	241.667	231.667	308.333	229.167	10.3046
28.9	296.667	253.333	283.333	244.444	11.4955
28.92	268.333	226.667	298.333	208.333	11.6209
28.94	246.667	236.667	320	291.667	13.594
28.96	265	260	301.667	283.333	16.1772
28.98	243.333	238.333	366.667	265.277	19.6653
29	256.667	281.667	321.667	286.111	24.5906
29.02	268.333	266.667	345	298.611	32.0014
29.04	286.667	236.667	340	315.277	43.955
29.06	301.667	271.667	376.667	393.056	64.0295
29.08	278.333	260	458.333	476.389	97.1458
29.1	315	240	455	540.278	147.151
29.12	306.667	275	556.667	540.278	207.061
29.14	281.667	328.333	550	422.223	239.812
29.16	290	363.333	476.667	394.444	210.145
29.18	358.333	341.667	461.667	397.223	150.834
29.2	413.333	415	395	344.444	100.548
29.22	475	453.333	396.667	297.223	67.1272
29.24	475	456.667	401.667	259.723	47.0201
29.26	523.333	516.667	361.667	248.611	35.2842
29.28	486.667	463.333	341.667	261.111	28.2726
29.3	421.667	440	338.333	241.667	23.8769
29.32	401.667	413.333	315	248.611	21.0297
29.34	406.667	413.333	323.333	227.778	19.2042
29.36	343.333	333.333	311.667	259.723	18.1287
29.38	276.667	303.333	325	266.667	17.6622
29.4	268.333	281.667	330	241.667	17.7471
29.42	270	256.667	351.667	247.222	20.6304
29.44	283.333	263.333	353.333	233.333	22.0055
29.46	298.333	236.667	285	275	24.2847
29.48	273.333	296.667	375	255.556	27.987
29.5	280	280	355	259.723	34.1542
29.52	283.333	273.333	448.333	330.556	44.5788
29.54	305	295	445	333.333	61.6489
29.56	293.333	288.333	493.333	413.889	86.9764
29.58	316.667	353.333	615	379.167	116.073
29.6	333.333	351.667	683.333	441.667	129.625
29.62	381.667	346.667	771.667	348.611	113.6
29.64	418.333	400	796.667	313.889	86.2607
29.66	398.333	426.667	718.333	350	64.4609
29.68	461.667	500	611.667	255.556	51.0239
29.7	525	511.667	593.333	300	44.0756
29.72	563.333	605	528.333	247.222	41.3862
29.74	636.667	598.333	441.667	248.611	41.4333
29.76	626.667	610	376.667	248.611	43.4694
29.78	623.333	621.667	358.333	268.056	47.3004
29.8	530	538.333	298.333	268.056	53.1017
29.82	478.333	506.667	311.667	245.833	61.3771
29.84	380	420	336.667	226.389	73.0797
29.86	310	375	345	294.444	90.0019
29.88	330	288.333	368.333	298.611	115.717
29.9	290	288.333	385	305.556	157.342
29.92	298.333	306.667	460	406.944	227.57
29.94	266.667	290	465	463.889	344.589
29.96	281.667	301.667	590	505.556	524.715
29.98	285	296.667	663.333	665.278	751.201
30	281.667	291.667	835	812.5	900.57
30.02	338.333	326.667	953.333	761.111	817.575
30.04	328.333	331.667	1105	601.389	595.932
30.06	355	395	906.667	568.056	395.984
30.08	428.333	495	730	494.444	260.175
30.1	545	571.667	633.333	402.777	177.319
30.12	606.667	681.667	696.667	340.277	128.415
30.14	795	831.667	535	281.944	98.775
30.16	930	911.667	440	255.556	79.6602
30.18	811.667	820	338.333	219.444	66.5618
30.2	748.333	703.333	343.333	244.444	57.2125
30.22	638.333	603.333	331.667	250	50.3858
30.24	528.333	566.667	368.333	222.222	45.3488
30.26	471.667	461.667	321.667	261.111	41.6325
30.28	375	351.667	311.667	251.389	38.9257
30.3	318.333	328.333	310	244.444	37.0185
30.32	268.333	243.333	308.333	248.611	35.769
30.34	271.667	265	333.333	205.556	35.0835
30.36	226.667	250	270	213.889	34.9038
30.38	238.333	226.667	305	234.722	35.2004
30.4	266.667	236.667	318.333	254.167	35.9687
30.42	270	228.333	280	223.611	37.2288
30.44	295	253.333	320	247.222	39.0279
30.46	271.667	245	298.333	254.167	41.4478
30.48	288.333	271.667	285	226.389	44.619
30.5	265	251.667	298.333	237.5	48.753
30.52	266.667	253.333	331.667	248.611	54.2168
30.54	278.333	263.333	333.333	255.556	61.6875
30.56	246.667	273.333	301.667	286.111	72.3885
30.58	280	266.667	351.667	325	88.2583
30.6	226.667	260	390	365.277	111.853
30.62	265	250	363.333	363.889	144.017
30.64	260	215	403.333	498.611	178.627
30.66	281.667	265	480	436.111	197.733
30.68	230	281.667	515	533.333	197.622
30.7	288.333	313.333	573.333	419.444	198.956
30.72	338.333	260	573.333	444.444	215.921
30.74	295	298.333	611.667	558.333	255.269
30.76	355	388.333	671.667	573.611	327.047
30.78	445	396.667	768.333	704.167	452.467
30.8	488.333	445	878.333	990.275	668.711
30.82	491.667	466.667	1060	1352.78	1023.9
30.84	418.333	486.667	1401.67	1713.89	1543.31
30.86	478.333	470	1856.67	1818.06	2105.06
30.88	500	501.667	2128.33	1526.39	2286.47
30.9	546.667	536.667	2173.33	1212.5	1880.48
30.92	600	631.667	1780	1045.83	1301.12
30.94	868.333	761.667	1465	1018.06	847.687
30.96	1080	1098.33	1333.33	794.444	554.697
30.98	1470	1380	1200	513.889	378.944
31	1845	1828.33	826.667	326.389	274.274
31.02	1988.33	2121.67	588.333	295.833	208.913
31.04	1861.67	1838.33	401.667	266.667	165.155
31.06	1380	1336.67	378.333	252.778	133.959
31.08	1333.33	1148.33	315	256.944	110.957
31.1	1128.33	1156.67	320	236.111	95.6948
31.12	861.667	973.333	285	229.167	82.1359
31.14	583.333	576.667	321.667	220.833	71.4084
31.16	375	351.667	333.333	229.167	62.7895
31.18	325	295	313.333	213.889	55.7721
31.2	300	340	273.333	216.667	49.9926
31.22	296.667	283.333	270	231.944	45.1851
31.24	285	251.667	331.667	245.833	42.3072
31.26	293.333	260	270	247.222	38.9315
31.28	305	236.667	298.333	218.056	36.0679
31.3	250	270	313.333	229.167	33.6276
31.32	231.667	240	275	231.944	31.5415
31.34	260	253.333	310	234.722	29.7547
31.36	258.333	235	255	265.277	28.2236
31.38	268.333	253.333	330	230.556	26.9134
31.4	251.667	270	266.667	243.056	25.7959
31.42	275	250	268.333	201.389	25.0344
31.44	218.333	238.333	268.333	241.667	24.2443
31.46	240	250	283.333	230.556	23.5921
31.48	260	246.667	326.667	237.5	22.2197
31.5	260	273.333	291.667	243.056	21.8343
31.52	223.333	241.667	245	209.722	21.5595
31.54	241.667	223.333	313.333	231.944	21.3913
31.56	263.333	253.333	333.333	205.556	21.3276
31.58	243.333	276.667	271.667	237.5	21.3684
31.6	273.333	266.667	271.667	200	21.5158
31.62	258.333	250	301.667	233.333	21.7742
31.64	288.333	266.667	263.333	229.167	22.1507
31.66	238.333	248.333	266.667	220.833	22.6552
31.68	258.333	260	271.667	220.833	23.3016
31.7	221.667	256.667	285	219.444	24.1085
31.72	193.333	226.667	256.667	219.444	25.1004
31.74	246.667	208.333	323.333	251.389	26.3099
31.76	231.667	253.333	286.667	222.222	27.7807
31.78	246.667	226.667	288.333	234.722	29.5713
31.8	261.667	261.667	336.667	259.723	31.7619
31.82	241.667	258.333	331.667	238.889	34.4634
31.84	260	231.667	313.333	240.278	37.8332
31.86	266.667	260	306.667	291.667	42.0998
31.88	265	248.333	320	261.111	47.6067
31.9	266.667	248.333	365	318.056	54.8989
31.92	243.333	221.667	326.667	376.389	64.9229
31.94	275	251.667	373.333	398.611	79.4946
31.96	263.333	275	376.667	575	102.221
31.98	275	255	421.667	718.056	139.723
32	265	235	518.333	838.892	202.029
32.02	245	285	686.667	1194.44	299.62
32.04	316.667	285	820	1401.39	429.777
32.06	328.333	350	976.667	1309.72	537.409
32.08	360	398.333	1153.33	1022.23	522.242
32.1	448.333	436.667	985	822.222	403.706
32.12	550	505	825	918.058	282.819
32.14	726.667	693.333	761.667	793.056	198.074
32.16	936.667	891.667	686.667	605.556	146.879
32.18	1176.67	1160	631.667	388.889	119.671
32.2	1126.67	1208.33	523.333	318.056	104.42
32.22	1025	1155	413.333	301.389	96.8431
32.24	865	843.333	350	297.223	94.0319
32.26	793.333	745	336.667	270.833	94.6571
32.28	701.667	708.333	338.333	276.389	98.179
32.3	595	630	346.667	265.277	104.491
32.32	476.667	450	330	276.389	113.8
32.34	361.667	351.667	313.333	273.611	124.413
32.36	336.667	276.667	285	291.667	141.698
32.38	315	253.333	360	279.167	164.824
32.4	273.333	321.667	383.333	295.833	196.121
32.42	303.333	275	421.667	370.833	239.607
32.44	230	251.667	445	461.111	302.883
32.46	281.667	256.667	581.667	459.723	401.022
32.48	321.667	293.333	656.667	641.667	562.16
32.5	333.333	318.333	718.333	812.5	830.507
32.52	313.333	270	953.333	1073.61	1256.64
32.54	326.667	363.333	1166.67	1527.78	1847.82
32.56	398.333	390	1661.67	1915.28	2406.74
32.58	430	415	2101.67	1954.17	2475.9
32.6	476.667	495	2488.33	1579.17	2051.2
32.62	571.667	600	2486.67	1506.94	1622.48
32.64	745	703.333	2103.33	1670.83	1430.43
32.66	1031.67	1021.67	1893.33	1877.78	1461.67
32.68	1425	1365	2165	1859.72	1523.36
32.7	1980	1880	2335	1498.61	1353.7
32.72	2220	2226.67	2046.67	1238.89	1012.83
32.74	2186.67	2306.67	1913.33	1023.61	706.233
32.76	1868.33	2070	1450	848.608	495.583
32.78	1806.67	1783.33	1245	919.442	366.635
32.8	1953.33	1925	1141.67	927.775	294.365
32.82	2096.67	2095	1098.33	862.5	260.83
32.84	1950	1940	928.333	786.111	257.028
32.86	1471.67	1543.33	846.667	862.5	276.886
32.88	1230	1178.33	760	706.944	301.741
32.9	1068.33	1025	721.667	552.778	291.166
32.92	986.667	1056.67	603.333	573.611	238.142
32.94	941.667	965	545	500	180.149
32.96	846.667	868.333	538.333	440.277	136.469
32.98	811.667	798.333	488.333	316.667	107.336
33	783.333	831.667	388.333	287.5	88.4701
33.02	771.667	763.333	336.667	248.611	75.9247
33.04	615	615	363.333	231.944	67.1498
33.06	490	523.333	316.667	258.333	60.5963
33.08	471.667	508.333	278.333	243.056	55.5598
33.1	445	465	310	254.167	51.6241
33.12	390	403.333	306.667	258.333	48.5372
33.14	305	326.667	326.667	237.5	46.1352
33.16	263.333	300	303.333	202.778	44.3085
33.18	270	305	286.667	227.778	42.9843
33.2	285	246.667	270	227.778	42.1164
33.22	261.667	286.667	288.333	245.833	41.6802
33.24	245	296.667	241.667	222.222	41.6692
33.26	278.333	246.667	251.667	231.944	42.094
33.28	218.333	243.333	243.333	243.056	42.9833
33.3	266.667	235	270	231.944	44.3863
33.32	250	240	286.667	241.667	46.3768
33.34	218.333	248.333	275	219.444	49.4382
33.36	241.667	238.333	231.667	251.389	52.9746
33.38	226.667	235	306.667	225	57.562
33.4	248.333	225	303.333	237.5	63.4955
33.42	218.333	245	321.667	236.111	71.1974
33.44	238.333	203.333	350	231.944	81.2858
33.46	270	245	323.333	255.556	94.6924
33.48	253.333	218.333	383.333	315.277	112.895
33.5	260	243.333	420	361.111	138.443
33.52	246.667	273.333	451.667	429.167	176.207
33.54	250	206.667	496.667	494.444	235.822
33.56	273.333	248.333	581.667	638.889	335.164
33.58	300	291.667	731.667	854.167	503.095
33.6	261.667	286.667	878.333	1268.06	770.362
33.62	301.667	290	1231.67	1466.67	1136.87
33.64	345	360	1516.67	1356.94	1463.82
33.66	416.667	391.667	1515	1086.11	1453.75
33.68	520	480	1371.67	948.608	1118.43
33.7	578.333	636.667	1163.33	865.275	755.425
33.72	810	765	1066.67	897.225	494.856
33.74	1161.67	1143.33	945	616.667	331.301
33.76	1503.33	1538.33	796.667	481.944	234.513
33.78	1555	1568.33	603.333	298.611	176.836
33.8	1478.33	1500	471.667	250	140.704
33.82	1185	1188.33	393.333	259.723	116.812
33.84	1071.67	1071.67	350	273.611	100.601
33.86	956.667	933.333	353.333	305.556	89.8402
33.88	876.667	808.333	325	262.5	83.5249
33.9	648.333	631.667	335	280.556	81.5956
33.92	443.333	488.333	331.667	263.889	85.1435
33.94	373.333	350	365	336.111	96.8272
33.96	288.333	343.333	350	381.944	120.884
33.98	261.667	255	426.667	494.444	161.507
34	316.667	310	441.667	544.444	215.855
34.02	251.667	258.333	550	468.056	255.71
34.04	280	286.667	526.667	359.723	238.52
34.06	316.667	316.667	538.333	395.833	179.266
34.08	318.333	348.333	425	386.111	125.392
34.1	381.667	405	493.333	390.277	87.8634
34.12	401.667	430	438.333	322.223	64.4943
34.14	501.667	530	410	277.777	50.4044
34.16	476.667	493.333	403.333	250	40.5675
34.18	478.333	485	336.667	220.833	34.8517
34.2	365	418.333	261.667	259.723	30.8752
34.22	400	388.333	315	245.833	28.0154
34.24	351.667	351.667	293.333	226.389	25.942
34.26	335	323.333	298.333	250	24.466
34.28	325	315	283.333	187.5	23.8306
34.3	233.333	301.667	290	205.556	23.2831
34.32	270	250	268.333	236.111	23.1573
34.34	245	188.333	308.333	222.222	23.4966
34.36	213.333	201.667	310	211.111	24.4322
34.38	233.333	228.333	261.667	227.778	26.0816
34.4	226.667	218.333	260	223.611	29.404
34.42	218.333	226.667	283.333	215.278	35.1768
34.44	280	218.333	271.667	226.389	44.5564
34.46	225	230	266.667	247.222	57.8957
34.48	241.667	223.333	310	238.889	71.3171
34.5	266.667	213.333	310	272.223	74.2466
34.52	226.667	251.667	288.333	272.223	64.4972
34.54	175	236.667	345	233.333	52.5307
34.56	263.333	255	320	252.778	44.364
34.58	235	216.667	323.333	275	40.4139
34.6	248.333	228.333	375	277.777	39.7594
34.62	265	246.667	343.333	316.667	41.6126
34.64	216.667	280	368.333	291.667	45.6965
34.66	260	273.333	340	273.611	52.3576
34.68	266.667	246.667	391.667	347.223	62.7946
34.7	266.667	268.333	393.333	351.389	79.6664
34.72	243.333	283.333	393.333	462.5	107.972
34.74	231.667	266.667	481.667	613.889	155.32
34.76	251.667	276.667	591.667	736.111	229.66
34.78	298.333	271.667	710	727.778	328.845
34.8	295	321.667	810	612.5	410.443
34.82	340	331.667	678.333	529.167	397.852
34.84	328.333	358.333	600	531.944	308.004
34.86	516.667	438.333	558.333	515.278	217.894
34.88	585	565	616.667	431.944	155.898
34.9	775	725	548.333	320.833	119.731
34.92	820	776.667	525	269.444	101.317
34.94	753.333	716.667	363.333	236.111	94.0494
34.96	598.333	593.333	310	279.167	94.1693
34.98	553.333	518.333	353.333	225	100.291
35	516.667	540	300	291.667	112.755
35.02	493.333	505	388.333	291.667	133.639
35.04	470	478.333	356.667	294.444	167.886
35.06	341.667	360	365	422.223	225.665
35.08	286.667	291.667	406.667	412.5	324.899
35.1	265	308.333	498.333	515.278	490.322
35.12	276.667	263.333	646.667	641.667	741.183
35.14	263.333	280	853.333	811.111	1040.45
35.16	313.333	238.333	1076.67	844.442	1204.32
35.18	298.333	300	1258.33	727.778	1054.31
35.2	358.333	350	1293.33	612.5	753.637
35.22	388.333	338.333	1180	561.111	497.162
35.24	490	520	906.667	494.444	326.223
35.26	618.333	615	821.667	479.167	222.64
35.28	730	815	770	383.333	161.403
35.3	928.333	861.667	768.333	313.889	124.01
35.32	948.333	983.333	555	252.778	99.7283
35.34	960	870	410	225	83.0955
35.36	801.667	758.333	316.667	230.556	71.3862
35.38	758.333	740	265	208.333	63.1645
35.4	673.333	600	283.333	238.889	57.6648
35.42	550	600	275	231.944	54.5922
35.44	428.333	480	286.667	233.333	54.1385
35.46	400	390	280	237.5	57.0911
35.48	275	280	253.333	220.833	64.8223
35.5	280	253.333	235	234.722	78.5218
35.52	256.667	236.667	276.667	287.5	97.7334
35.54	240	178.333	326.667	279.167	113.078
35.56	233.333	188.333	323.333	248.611	110.775
35.58	238.333	213.333	338.333	229.167	96.5915
35.6	253.333	238.333	320	230.556	85.7515
35.62	266.667	233.333	320	265.277	84.7357
35.64	226.667	261.667	291.667	226.389	96.3952
35.66	276.667	258.333	333.333	245.833	125.07
35.68	271.667	286.667	340	252.778	177.153
35.7	316.667	246.667	353.333	262.5	256.338
35.72	298.333	300	366.667	344.444	344.784
35.74	243.333	298.333	395	355.556	377.019
35.76	250	271.667	540	344.444	315.4
35.78	271.667	333.333	543.333	312.5	223.172
35.8	256.667	290	420	294.444	150.204
35.82	275	258.333	425	275	103.216
35.84	261.667	303.333	408.333	304.167	75.6936
35.86	340	325	445	273.611	60.5392
35.88	388.333	388.333	361.667	223.611	53.4603
35.9	391.667	410	405	223.611	52.1417
35.92	421.667	455	300	225	57.0699
35.94	420	363.333	345	200	69.3065
35.96	305	285	310	230.556	88.31
35.98	280	313.333	283.333	250	104.391
36	310	286.667	333.333	231.944	100.189
36.02	313.333	321.667	326.667	220.833	78.1224
36.04	253.333	275	320	223.611	55.5936
36.06	246.667	280	293.333	219.444	39.3922
36.08	226.667	241.667	270	222.222	29.0536
36.1	241.667	211.667	278.333	205.556	22.668
36.12	208.333	246.667	286.667	205.556	18.6067
36.14	266.667	246.667	286.667	209.722	15.8449
36.16	260	243.333	216.667	187.5	13.835
36.18	250	270	251.667	159.722	12.2985
36.2	216.667	241.667	246.667	173.611	11.0843
36.22	211.667	221.667	221.667	177.778	10.1019
36.24	221.667	231.667	226.667	184.722	9.29213
36.26	236.667	195	248.333	201.389	8.61461
36.28	213.333	190	248.333	213.889	7.66577
36.3	198.333	236.667	238.333	250	7.18453
36.32	196.667	196.667	210	170.833	6.77029
36.34	185	220	235	197.222	6.41129
36.36	185	191.667	225	215.278	6.09867
36.38	186.667	205	251.667	218.056	5.82546
36.4	210	161.667	236.667	183.333	5.58618
36.42	183.333	186.667	250	183.333	5.37649
36.44	178.333	193.333	245	211.111	5.1929
36.46	241.667	231.667	226.667	187.5	5.0326
36.48	195	198.333	265	195.833	4.89335
36.5	211.667	191.667	235	159.722	4.77332
36.52	195	198.333	223.333	158.333	4.67108
36.54	215	183.333	233.333	191.667	4.5855
36.56	230	191.667	191.667	165.278	4.51571
36.58	191.667	215	230	188.889	4.4611
36.6	221.667	198.333	225	190.278	4.42126
36.62	200	213.333	226.667	177.778	3.23864
36.64	226.667	186.667	183.333	170.833	3.25899
36.66	223.333	203.333	233.333	137.5	3.29286
36.68	185	201.667	226.667	187.5	3.34074
36.7	186.667	208.333	216.667	187.5	3.40328
36.72	183.333	163.333	213.333	197.222	3.4814
36.74	178.333	191.667	208.333	165.278	3.75329
36.76	195	201.667	228.333	195.833	3.87126
36.78	156.667	206.667	213.333	195.833	4.00945
36.8	186.667	196.667	211.667	187.5	4.17006
36.82	206.667	198.333	196.667	159.722	4.35582
36.84	193.333	215	173.333	190.278	4.57003
36.86	201.667	196.667	225	204.167	4.81673
36.88	196.667	195	228.333	176.389	5.10088
36.9	203.333	195	215	193.056	5.42857
36.92	181.667	201.667	270	170.833	5.80737
36.94	185	183.333	265	200	6.24671
36.96	211.667	203.333	250	200	6.75849
36.98	176.667	170	246.667	190.278	7.35784
37	185	180	268.333	162.5	8.05647
37.02	176.667	175	243.333	188.889	8.83034
37.04	163.333	193.333	271.667	172.222	9.83692
37.06	173.333	183.333	231.667	166.667	11.0543
37.08	195	231.667	246.667	188.889	12.544
37.1	166.667	215	220	198.611	14.3916
37.12	198.333	195	235	158.333	16.7197
37.14	210	198.333	231.667	176.389	19.7079
37.16	195	220	228.333	169.444	23.6325
37.18	210	233.333	240	195.833	28.9502
37.2	188.333	205	258.333	233.333	36.1447
37.22	193.333	198.333	240	208.333	47.5536
37.24	220	175	241.667	277.777	65.8935
37.26	200	183.333	256.667	261.111	96.1951
37.28	226.667	218.333	286.667	294.444	144.791
37.3	240	196.667	351.667	383.333	214.99
37.32	198.333	208.333	436.667	452.777	291.189
37.34	188.333	185	505	434.723	323.824
37.36	236.667	223.333	538.333	458.333	299.209
37.38	266.667	285	605	402.777	271.243
37.4	253.333	301.667	496.667	401.389	261.719
37.42	325	293.333	486.667	415.277	239.735
37.44	391.667	391.667	521.667	373.611	186.665
37.46	528.333	466.667	548.333	320.833	130.171
37.48	555	488.333	550	244.444	88.2912
37.5	480	481.667	420	251.389	61.2387
37.52	423.333	456.667	361.667	220.833	44.4922
37.54	420	388.333	353.333	218.056	34.0097
37.56	448.333	448.333	333.333	237.5	27.1054
37.58	435	491.667	283.333	186.111	22.2739
37.6	436.667	358.333	290	212.5	18.7287
37.62	338.333	351.667	318.333	213.889	16.0564
37.64	310	290	288.333	188.889	13.981
37.66	261.667	276.667	301.667	172.222	12.4368
37.68	313.333	270	280	209.722	11.149
37.7	250	255	245	187.5	10.1246
37.72	218.333	233.333	276.667	230.556	9.31055
37.74	251.667	205	236.667	184.722	8.66615
37.76	225	235	228.333	191.667	8.15382
37.78	216.667	218.333	230	143.056	7.74575
37.8	241.667	218.333	211.667	188.889	7.43737
37.82	235	223.333	231.667	170.833	7.22942
37.84	196.667	166.667	233.333	166.667	7.11951
37.86	213.333	231.667	176.667	197.222	7.1068
37.88	203.333	213.333	223.333	184.722	7.1946
37.9	228.333	216.667	195	180.556	7.3916
37.92	180	196.667	260	184.722	7.73781
37.94	196.667	143.333	178.333	176.389	8.23352
37.96	208.333	178.333	245	191.667	8.88919
37.98	210	191.667	253.333	168.056	9.78189
38	186.667	196.667	216.667	195.833	11.0351
38.02	195	191.667	223.333	187.5	12.681
38.04	186.667	205	253.333	181.944	14.9571
38.06	173.333	173.333	253.333	187.5	18.2044
38.08	171.667	216.667	253.333	172.222	23.0825
38.1	196.667	211.667	250	208.333	30.9058
38.12	191.667	240	243.333	211.111	44.0771
38.14	180	205	263.333	209.722	66.2004
38.16	205	240	308.333	238.889	100.949
38.18	215	205	285	263.889	146.941
38.2	236.667	196.667	255	291.667	183.332
38.22	181.667	205	326.667	290.277	174.631
38.24	201.667	190	388.333	297.223	130.801
38.26	211.667	213.333	390	266.667	87.5166
38.28	205	255	325	206.944	57.1825
38.3	261.667	248.333	321.667	222.222	38.4077
38.32	265	261.667	313.333	248.611	27.2695
38.34	321.667	260	295	241.667	20.8456
38.36	316.667	311.667	290	200	16.5118
38.38	345	271.667	290	190.278	13.5291
38.4	280	281.667	265	183.333	11.3718
38.42	245	245	216.667	175	9.75952
38.44	225	235	230	181.944	8.55376
38.46	251.667	248.333	198.333	188.889	7.59504
38.48	226.667	256.667	226.667	184.722	6.83884
38.5	216.667	233.333	231.667	184.722	6.2362
38.52	190	175	188.333	204.167	5.75259
38.54	218.333	180	253.333	206.944	5.36321
38.56	220	208.333	208.333	183.333	5.05001
38.58	201.667	195	195	202.778	4.7997
38.6	201.667	180	231.667	179.167	4.60249
38.62	220	190	191.667	201.389	4.56105
38.64	195	188.333	218.333	209.722	4.45357
38.66	168.333	185	218.333	222.222	4.38339
38.68	188.333	201.667	221.667	223.611	4.34832
38.7	171.667	183.333	241.667	227.778	4.3474
38.72	180	201.667	248.333	176.389	4.38082
38.74	203.333	201.667	238.333	191.667	4.44999
38.76	200	173.333	238.333	180.556	4.55768
38.78	198.333	246.667	213.333	187.5	4.70827
38.8	210	218.333	200	193.056	4.64427
38.82	230	218.333	231.667	181.944	4.90971
38.84	220	235	240	191.667	5.24623
38.86	193.333	205	221.667	204.167	5.6721
38.88	228.333	193.333	216.667	172.222	6.04327
38.9	206.667	180	210	187.5	6.7442
38.92	170	191.667	210	201.389	8.55882
38.94	223.333	235	238.333	175	9.81961
38.96	216.667	195	226.667	195.833	11.5813
38.98	201.667	218.333	236.667	213.889	14.162
39	211.667	231.667	218.333	231.944	18.0889
39.02	195	191.667	256.667	269.444	24.1516
39.04	198.333	248.333	281.667	311.111	33.2113
39.06	160	221.667	293.333	341.667	45.3067
39.08	200	195	376.667	463.889	60.0629
39.1	216.667	223.333	361.667	429.167	78.7578
39.12	263.333	195	425	365.277	96.0738
39.14	225	226.667	433.333	347.223	95.1836
39.16	278.333	278.333	400	333.333	75.3291
39.18	303.333	353.333	368.333	302.777	53.7799
39.2	331.667	361.667	323.333	337.5	38.5235
39.22	431.667	333.333	311.667	323.611	29.5124
39.24	430	468.333	326.667	252.778	24.9872
39.26	405	415	295	231.944	23.5257
39.28	330	348.333	270	202.778	24.5491
39.3	301.667	270	276.667	254.167	28.3246
39.32	321.667	276.667	310	243.056	35.7819
39.34	303.333	293.333	300	244.444	47.4422
39.36	301.667	271.667	285	252.778	61.5402
39.38	240	205	308.333	275	70.211
39.4	243.333	236.667	355	295.833	68.2956
39.42	216.667	240	348.333	304.167	64.416
39.44	238.333	241.667	306.667	308.333	65.8415
39.46	243.333	255	306.667	270.833	69.5321
39.48	255	245	295	241.667	65.428
39.5	298.333	273.333	303.333	262.5	53.2862
39.52	303.333	305	328.333	231.944	41.6553
39.54	260	336.667	270	225	34.0177
39.56	281.667	288.333	300	208.333	30.2191
39.58	251.667	295	275	190.278	29.0339
39.6	311.667	278.333	281.667	205.556	29.8519
39.62	268.333	295	268.333	198.611	32.3769
39.64	268.333	238.333	271.667	230.556	36.7696
39.66	276.667	261.667	238.333	215.278	43.7443
39.68	248.333	243.333	245	230.556	54.7743
39.7	183.333	216.667	268.333	193.056	73.4992
39.72	246.667	190	286.667	252.778	105.234
39.74	201.667	220	315	279.167	156.942
39.76	211.667	215	298.333	338.889	232.182
39.78	191.667	206.667	351.667	398.611	313.183
39.8	258.333	213.333	403.333	451.389	339.575
39.82	230	225	491.667	429.167	283.69
39.84	221.667	200	578.333	386.111	205.62
39.86	246.667	225	571.667	306.944	147.875
39.88	270	316.667	480	333.333	115.018
39.9	291.667	305	391.667	329.167	98.0921
39.92	375	365	411.667	340.277	85.1512
39.94	425	421.667	435	325	72.8291
39.96	491.667	506.667	446.667	219.444	64.849
39.98	483.333	456.667	396.667	251.389	63.3526
40	386.667	371.667	315	251.389	70.4614
40.02	336.667	338.333	346.667	258.333	85.8091
40.04	356.667	381.667	326.667	311.111	110.701
40.06	361.667	366.667	356.667	302.777	138.049
40.08	373.333	330	403.333	256.944	146.459
40.1	338.333	313.333	396.667	302.777	127.587
40.12	305	290	361.667	293.056	102.48
40.14	283.333	255	336.667	295.833	85.1653
40.16	296.667	353.333	375	288.889	77.324
40.18	323.333	276.667	323.333	256.944	77.3732
40.2	308.333	338.333	333.333	294.444	84.059
40.22	273.333	305	325	293.056	97.6228
40.24	316.667	340	360	298.611	120.665
40.26	276.667	323.333	355	415.277	159.61
40.28	308.333	290	341.667	452.777	226.599
40.3	328.333	283.333	428.333	568.056	339.637
40.32	300	270	501.667	825	516.06
40.34	305	310	615	1194.44	744.2
40.36	333.333	333.333	700	1658.33	909.978
40.38	318.333	293.333	885	1976.39	845.752
40.4	336.667	370	1085	1870.83	624.48
40.42	415	420	1515	1472.22	416.204
40.44	526.667	530	1563.33	1144.44	272.621
40.46	661.667	680	1305	1104.17	184.442
40.48	931.667	920	950	1150	132.324
40.5	1255	1253.33	856.667	1016.67	100.84
40.52	1400	1421.67	910	787.5	80.659
40.54	1505	1428.33	953.333	590.278	66.9257
40.56	1288.33	1216.67	801.667	441.667	57.2506
40.58	971.667	975	621.667	350	50.3501
40.6	871.667	941.667	478.333	295.833	45.5041
40.62	898.333	928.333	375	276.389	42.2245
40.64	856.667	845	326.667	276.389	40.5011
40.66	720	688.333	296.667	259.723	40.3114
40.68	555	460	315	215.278	42.0643
40.7	346.667	351.667	316.667	293.056	46.7094
40.72	296.667	311.667	313.333	318.056	55.8652
40.74	308.333	313.333	308.333	318.056	71.5296
40.76	231.667	271.667	343.333	365.277	94.4465
40.78	300	260	430	365.277	118.47
40.8	240	223.333	395	284.723	127.431
40.82	268.333	268.333	425	315.277	120.465
40.84	275	293.333	326.667	333.333	115.896
40.86	308.333	288.333	335	352.777	119.347
40.88	348.333	320	381.667	376.389	119.188
40.9	328.333	346.667	378.333	344.444	104.412
40.92	358.333	310	396.667	372.223	87.8955
40.94	298.333	328.333	360	308.333	80.5457
40.96	300	281.667	403.333	329.167	85.417
40.98	336.667	308.333	393.333	330.556	103.814
41	361.667	321.667	395	395.833	133.33
41.02	368.333	375	420	426.389	158.447
41.04	380	381.667	418.333	394.444	152.515
41.06	375	308.333	475	350	120.801
41.08	293.333	315	418.333	284.723	89.3473
41.1	318.333	315	358.333	294.444	67.7222
41.12	335	385	346.667	273.611	55.0858
41.14	383.333	380	318.333	319.444	48.6363
41.16	406.667	446.667	336.667	241.667	46.0712
41.18	361.667	390	331.667	231.944	46.0403
41.2	348.333	333.333	330	273.611	47.9614
41.22	296.667	333.333	298.333	216.667	51.7374
41.24	305	293.333	311.667	213.889	57.6014
41.26	315	313.333	373.333	233.333	65.7967
41.28	318.333	301.667	320	231.944	77.9919
41.3	300	268.333	293.333	240.278	95.8051
41.32	236.667	255	298.333	284.723	123.111
41.34	273.333	213.333	313.333	261.111	167.61
41.36	221.667	231.667	341.667	272.223	242.942
41.38	266.667	256.667	365	326.389	368.425
41.4	246.667	266.667	418.333	394.444	560.717
41.42	276.667	275	510	543.056	799.292
41.44	238.333	243.333	585	706.944	948.454
41.46	263.333	228.333	763.333	770.833	850.781
41.48	293.333	248.333	938.333	645.833	615.4
41.5	278.333	276.667	1010	530.556	407.025
41.52	341.667	360	843.333	444.444	266.307
41.54	373.333	378.333	656.667	452.777	180.431
41.56	460	456.667	613.333	488.889	129.65
41.58	660	608.333	595	450	100.433
41.6	798.333	731.667	675	341.667	80.268
41.62	780	841.667	586.667	247.222	66.2784
41.64	718.333	711.667	478.333	236.111	56.1353
41.66	558.333	533.333	420	225	48.5706
41.68	473.333	508.333	335	215.278	42.8205
41.7	488.333	488.333	321.667	227.778	38.3918
41.72	571.667	591.667	291.667	223.611	34.9524
41.74	555	470	298.333	194.444	32.2733
41.76	391.667	373.333	278.333	219.444	30.1934
41.78	285	320	276.667	226.389	28.5981
41.8	280	325	310	222.222	27.4056
41.82	258.333	216.667	281.667	206.944	26.5576
41.84	240	230	251.667	216.667	25.1522
41.86	225	243.333	266.667	211.111	24.9087
41.88	228.333	226.667	280	193.056	24.9272
41.9	255	203.333	281.667	255.556	25.203
41.92	246.667	221.667	271.667	206.944	25.7412
41.94	231.667	203.333	285	238.889	26.5571
41.96	251.667	256.667	280	213.889	27.6772
41.98	233.333	225	280	211.111	29.1412
42	231.667	218.333	283.333	200	31.0055
42.02	211.667	231.667	236.667	229.167	33.3485
42.04	220	235	290	229.167	36.2783
42.06	240	255	253.333	245.833	39.9445
42.08	260	213.333	295	211.111	44.5566
42.1	251.667	223.333	296.667	256.944	50.4129
42.12	255	241.667	278.333	236.111	58.2559
42.14	230	191.667	280	266.667	68.1274
42.16	253.333	233.333	296.667	220.833	81.3551
42.18	251.667	246.667	313.333	280.556	99.7024
42.2	271.667	218.333	303.333	300	126.51
42.22	256.667	245	325	318.056	168.387
42.24	266.667	275	366.667	319.444	237.571
42.26	270	241.667	466.667	434.723	353.083
42.28	293.333	283.333	520	559.722	536.14
42.3	325	276.667	601.667	736.111	787.609
42.32	373.333	358.333	768.333	837.5	1017.99
42.34	373.333	330	1053.33	1031.94	1041.51
42.36	386.667	408.333	1308.33	1036.11	863.685
42.38	435	443.333	1345	941.667	652.258
42.4	523.333	515	1313.33	881.942	468.698
42.42	626.667	646.667	1210	808.333	330.791
42.44	730	746.667	1111.67	806.944	243.411
42.46	936.667	908.333	1140	791.667	194.001
42.48	1156.67	1228.33	993.333	691.667	162.946
42.5	1245	1266.67	971.667	593.056	134.773
42.52	1141.67	1203.33	831.667	544.444	109.099
42.54	1056.67	1036.67	768.333	451.389	89.5916
42.56	941.667	990	645	368.056	76.1258
42.58	908.333	968.333	503.333	304.167	67.1978
42.6	778.333	876.667	470	318.056	61.4147
42.62	786.667	856.667	406.667	326.389	57.8025
42.64	765	675	358.333	273.611	55.7803
42.66	615	586.667	341.667	259.723	55.0394
42.68	456.667	531.667	395	266.667	55.437
42.7	405	415	356.667	300	56.9374
42.72	351.667	341.667	355	311.111	59.5894
42.74	313.333	353.333	366.667	312.5	63.5256
42.76	356.667	328.333	376.667	340.277	68.9767
42.78	326.667	296.667	368.333	365.277	76.3021
42.8	323.333	338.333	371.667	368.056	86.2511
42.82	301.667	283.333	433.333	393.056	99.235
42.84	328.333	323.333	453.333	472.223	116.72
42.86	318.333	325	491.667	505.556	140.771
42.88	318.333	310	525	645.833	175.077
42.9	288.333	393.333	663.333	829.167	225.941
42.92	391.667	391.667	770	1245.83	309.524
42.94	405	383.333	1023.33	1934.72	450.41
42.96	466.667	441.667	1340	2758.33	685.303
42.98	503.333	471.667	1868.33	3822.22	1047.52
43	610	571.667	2565	4204.17	1505.07
43.02	703.333	690	3475	3311.11	1811.93
43.04	963.333	993.333	3390	2193.06	1650.35
43.06	1388.33	1313.33	2698.33	1798.61	1202.79
43.08	1938.33	1926.67	1851.67	2070.83	796.225
43.1	2873.33	2885	1565	2329.17	519.255
43.12	4120	4045	1861.67	2148.61	349.925
43.14	4821.67	4808.33	1970	1488.89	249.717
43.16	4151.67	4035	1718.33	902.775	188.774
43.18	2776.67	2728.33	1201.67	548.611	149.27
43.2	2166.67	2020	773.333	469.444	121.995
43.22	2173.33	2195	548.333	363.889	102.321
43.24	2576.67	2483.33	456.667	366.667	87.7515
43.26	2558.33	2565	411.667	344.444	76.8015
43.28	1785	1833.33	380	330.556	68.5283
43.3	1020	1146.67	343.333	333.333	62.3173
43.32	670	730	293.333	304.167	57.7711
43.34	490	520	320	280.556	54.6479
43.36	440	430	308.333	279.167	52.8667
43.38	410	383.333	331.667	293.056	52.358
43.4	350	373.333	338.333	270.833	53.2963
43.42	355	346.667	301.667	273.611	56.0303
43.44	331.667	335	286.667	250	61.3074
43.46	291.667	298.333	280	234.722	70.6994
43.48	300	281.667	275	283.333	87.3078
43.5	266.667	288.333	308.333	287.5	116.362
43.52	298.333	266.667	328.333	344.444	164.601
43.54	233.333	253.333	343.333	363.889	235.849
43.56	240	258.333	390	375	314.429
43.58	268.333	275	461.667	438.889	342.879
43.6	238.333	283.333	475	416.667	289.603
43.62	251.667	278.333	486.667	338.889	210.595
43.64	286.667	316.667	486.667	322.223	148.918
43.66	281.667	296.667	421.667	352.777	110.231
43.68	340	315	395	365.277	88.8818
43.7	373.333	376.667	423.333	380.556	78.7525
43.72	455	410	413.333	319.444	75.8704
43.74	420	425	425	331.944	78.574
43.76	428.333	405	435	340.277	87.1733
43.78	398.333	330	446.667	338.889	104.128
43.8	363.333	335	368.333	420.833	134.519
43.82	373.333	395	395	566.667	187.759
43.84	403.333	433.333	525	762.5	275.535
43.86	396.667	383.333	580	983.333	401.243
43.88	371.667	403.333	741.667	1063.89	528.667
43.9	385	323.333	896.667	1104.17	565.376
43.92	398.333	388.333	1045	890.275	496.083
43.94	471.667	410	1050	745.833	395.652
43.96	538.333	546.667	798.333	752.778	292.123
43.98	731.667	698.333	703.333	780.556	203.623
44	1033.33	978.333	776.667	826.389	142.217
44.02	1313.33	1336.67	843.333	647.222	103.841
44.04	1265	1393.33	813.333	561.111	80.486
44.06	946.667	991.667	686.667	415.277	66.3072
44.08	773.333	763.333	548.333	384.723	57.7435
44.1	713.333	751.667	440	341.667	52.9591
44.12	841.667	860	460	336.111	51.387
44.14	938.333	858.333	416.667	288.889	52.8976
44.16	831.667	790	356.667	291.667	58.8068
44.18	596.667	540	388.333	333.333	71.7005
44.2	443.333	421.667	325	350	95.638
44.22	445	398.333	366.667	365.277	134.939
44.24	313.333	356.667	393.333	391.667	187.599
44.26	311.667	310	461.667	381.944	228.221
44.28	293.333	328.333	460	370.833	215.962
44.3	295	316.667	448.333	322.223	163.718
44.32	325	308.333	371.667	325	112.834
44.34	358.333	358.333	371.667	319.444	77.2581
44.36	398.333	455	351.667	297.223	55.2244
44.38	518.333	458.333	373.333	301.389	42.1595
44.4	460	445	360	279.167	34.3322
44.42	390	393.333	288.333	254.167	29.4866
44.44	346.667	331.667	315	225	26.5188
44.46	293.333	370	323.333	227.778	25.0349
44.48	405	373.333	286.667	229.167	25.0988
44.5	350	291.667	291.667	225	25.3784
44.52	316.667	371.667	266.667	259.723	29.7808
44.54	318.333	296.667	301.667	301.389	36.1235
44.56	276.667	286.667	270	262.5	40.7943
44.58	280	278.333	316.667	251.389	38.4006
44.6	255	260	300	234.722	31.1276
44.62	241.667	260	276.667	245.833	24.4112
44.64	271.667	220	305	225	19.9683
44.66	231.667	266.667	280	262.5	17.5879
44.68	196.667	235	313.333	230.556	16.8143
44.7	256.667	306.667	210	218.056	17.7882
44.72	250	261.667	291.667	237.5	20.1527
44.74	228.333	238.333	310	265.277	24.8097
44.76	230	240	245	258.333	32.2176
44.78	258.333	243.333	266.667	276.389	41.031
44.8	218.333	248.333	263.333	301.389	45.2325
44.82	243.333	260	301.667	295.833	39.9989
44.84	240	276.667	295	286.111	30.8893
44.86	211.667	260	300	255.556	23.4017
44.88	245	228.333	286.667	258.333	18.5458
44.9	216.667	256.667	305	255.556	15.7203
44.92	270	235	305	275	14.1784
44.94	271.667	303.333	276.667	236.111	13.3833
44.96	293.333	295	270	244.444	13.031
[truncated: 252 more rows]
