# Supplementary material for: Superior ferroelectricity and nonlinear optical response in a hybrid germanium iodide hexagonal perovskite
Source: Nat Commun. 2023 May 19;14:2863. doi: 10.1038/s41467-023-38590-7 (PMC10199078; doi:10.1038/s41467-023-38590-7)
Supplement: Supplementary file 3 — Source Data [file 41467_2023_38590_MOESM3_ESM.zip › SourceData_Fig.S20.xlsx]

## Sheet: Sheet1
Fig.S19a								Fig.S19b
	d14	d36	d24	d32	d33			phi	Exp.	Theory
DMAGeI3	-	-	1.74	1.6	23.51			0	0	0
KDP	0.48	0.4	-	-	-			5	0.0019804	0.00118433
								10	0.00314752	0.00527988
								15	0.0104765	0.013828
								20	0.0190582	0.0291213
								25	0.0441126	0.0538256
								30	0.0764512	0.0905222
								35	0.122259	0.141227
								40	0.190996	0.206951
								45	0.272084	0.287363
								50	0.358106	0.380599
								55	0.456939	0.483247
								60	0.575145	0.590522
								65	0.670921	0.696613
								70	0.761488	0.795166
								75	0.856491	0.879853
								80	0.893994	0.944972
								85	0.91978	0.985992
								90	0.925822	1
								95	0.926177	0.985992
								100	0.886342	0.944972
								105	0.806316	0.879853
								110	0.731389	0.795166
								115	0.625831	0.696613
								120	0.519965	0.590522
								125	0.409723	0.483247
								130	0.328961	0.380599
								135	0.230144	0.287363
								140	0.166115	0.206951
								145	0.101555	0.141227
								150	0.0644476	0.0905222
								155	0.0326453	0.0538256
								160	0.0159557	0.0291213
								165	0.00517041	0.013828
								170	0.00316952	0.00527988
								175	0.00152357	0.00118433
								180	0.00113695	0
								185	0.00249264	0.00118433
								190	0.00433715	0.00527988
								195	0.0093595	0.013828
								200	0.0238144	0.0291213
								205	0.0426078	0.0538256
								210	0.0761704	0.0905222
								215	0.129417	0.141227
								220	0.183905	0.206951
								225	0.268589	0.287363
								230	0.353663	0.380599
								235	0.442392	0.483247
								240	0.573889	0.590522
								245	0.680663	0.696613
								250	0.783669	0.795166
								255	0.882864	0.879853
								260	0.942318	0.944972
								265	1	0.985992
								270	0.998019	1
								275	0.980755	0.985992
								280	0.937728	0.944972
								285	0.884961	0.879853
								290	0.804633	0.795166
								295	0.671104	0.696613
								300	0.556724	0.590522
								305	0.455471	0.483247
								310	0.348729	0.380599
								315	0.24635	0.287363
								320	0.166689	0.206951
								325	0.108664	0.141227
								330	0.0612935	0.0905222
								335	0.0318375	0.0538256
								340	0.0141959	0.0291213
								345	0.00439705	0.013828
								350	0.0019681	0.00527988
								355	0.000756345	0.00118433
								360	0.000756345	0
