# Supplementary material for: Superior ferroelectricity and nonlinear optical response in a hybrid germanium iodide hexagonal perovskite
Source: Nat Commun. 2023 May 19;14:2863. doi: 10.1038/s41467-023-38590-7 (PMC10199078; doi:10.1038/s41467-023-38590-7)
Supplement: Supplementary file 3 — Source Data [file 41467_2023_38590_MOESM3_ESM.zip › SourceData_Fig.S3.xlsx]

## Sheet: Sheet1
T/K	Weight loss
307.245	100
307.745	100.085
308.245	100.105
308.745	100.116
309.245	100.126
309.745	100.137
310.245	100.148
310.745	100.16
311.245	100.171
311.745	100.181
312.245	100.189
312.745	100.194
313.245	100.198
313.745	100.2
314.245	100.201
314.745	100.201
315.245	100.202
315.745	100.203
316.245	100.205
316.745	100.207
317.245	100.211
317.745	100.216
318.245	100.223
318.745	100.231
319.245	100.24
319.745	100.248
320.245	100.256
320.745	100.262
321.245	100.266
321.745	100.269
322.245	100.271
322.745	100.272
323.245	100.272
323.745	100.271
324.245	100.27
324.745	100.268
325.245	100.266
325.745	100.264
326.245	100.262
326.745	100.261
327.245	100.26
327.745	100.26
328.245	100.26
328.745	100.26
329.245	100.259
329.745	100.259
330.245	100.258
330.745	100.258
331.245	100.257
331.745	100.258
332.245	100.259
332.745	100.26
333.245	100.261
333.745	100.263
334.245	100.267
334.745	100.27
335.245	100.274
335.745	100.278
336.245	100.28
336.745	100.282
337.245	100.282
337.745	100.282
338.245	100.281
338.745	100.279
339.245	100.277
339.745	100.276
340.245	100.274
340.745	100.274
341.245	100.274
341.745	100.274
342.245	100.274
342.745	100.273
343.245	100.272
343.745	100.272
344.245	100.271
344.745	100.271
345.245	100.271
345.745	100.273
346.245	100.274
346.745	100.275
347.245	100.276
347.745	100.276
348.245	100.276
348.745	100.275
349.245	100.275
349.745	100.274
350.245	100.273
350.745	100.271
351.245	100.27
351.745	100.268
352.245	100.265
352.745	100.262
353.245	100.26
353.745	100.257
354.245	100.254
354.745	100.252
355.245	100.25
355.745	100.248
356.245	100.247
356.745	100.245
357.245	100.244
357.745	100.242
358.245	100.239
358.745	100.235
359.245	100.231
359.745	100.225
360.245	100.219
360.745	100.212
361.245	100.205
361.745	100.199
362.245	100.192
362.745	100.186
363.245	100.18
363.745	100.174
364.245	100.167
364.745	100.16
365.245	100.151
365.745	100.142
366.245	100.133
366.745	100.123
367.245	100.114
367.745	100.105
368.245	100.097
368.745	100.089
369.245	100.081
369.745	100.074
370.245	100.066
370.745	100.059
371.245	100.052
371.745	100.045
372.245	100.037
372.745	100.028
373.245	100.018
373.745	100.008
374.245	99.9967
374.745	99.9843
375.245	99.9711
375.745	99.9568
376.245	99.9417
376.745	99.9256
377.245	99.9084
377.745	99.8901
378.245	99.8708
378.745	99.8505
379.245	99.8298
379.745	99.8088
380.245	99.7878
380.745	99.7669
381.245	99.7459
381.745	99.7248
382.245	99.7035
382.745	99.6818
383.245	99.6595
383.745	99.6361
384.245	99.6111
384.745	99.5839
385.245	99.5546
385.745	99.5233
386.245	99.4907
386.745	99.4571
387.245	99.4233
387.745	99.3892
388.245	99.3548
388.745	99.3195
389.245	99.2826
389.745	99.2438
390.245	99.203
390.745	99.1604
391.245	99.1165
391.745	99.0716
392.245	99.0257
392.745	98.9786
393.245	98.9299
393.745	98.8794
394.245	98.8268
394.745	98.7721
395.245	98.7157
395.745	98.6579
396.245	98.599
396.745	98.5392
397.245	98.4786
397.745	98.4169
398.245	98.3538
398.745	98.2891
399.245	98.2227
399.745	98.1548
400.245	98.086
400.745	98.0165
401.245	97.9471
401.745	97.8782
402.245	97.8104
402.745	97.7435
403.245	97.677
403.745	97.6101
404.245	97.5417
404.745	97.471
405.245	97.397
405.745	97.3193
406.245	97.2377
406.745	97.1522
407.245	97.0631
407.745	96.971
408.245	96.8762
408.745	96.7792
409.245	96.6804
409.745	96.5797
410.245	96.4773
410.745	96.3731
411.245	96.2668
411.745	96.1583
412.245	96.0471
412.745	95.9325
413.245	95.8142
413.745	95.6916
414.245	95.5646
414.745	95.4332
415.245	95.2977
415.745	95.1584
416.245	95.0155
416.745	94.8688
417.245	94.7185
417.745	94.564
418.245	94.4054
418.745	94.2425
419.245	94.0754
419.745	93.9041
420.245	93.7285
420.745	93.5485
421.245	93.3638
421.745	93.1743
422.245	92.9797
422.745	92.7797
423.245	92.5742
423.745	92.3632
424.245	92.146
424.745	91.9217
425.245	91.6891
425.745	91.4473
426.245	91.1968
426.745	90.94
427.245	90.6793
427.745	90.4168
428.245	90.1533
428.745	89.8873
429.245	89.6172
429.745	89.3411
430.245	89.0581
430.745	88.7679
431.245	88.4716
431.745	88.1714
432.245	87.8692
432.745	87.5672
433.245	87.2662
433.745	86.9654
434.245	86.664
434.745	86.3611
435.245	86.0558
435.745	85.7483
436.245	85.4387
436.745	85.1272
437.245	84.8137
437.745	84.4986
438.245	84.1821
438.745	83.8651
439.245	83.5483
439.745	83.2325
440.245	82.9178
440.745	82.6046
441.245	82.2941
441.745	81.9869
442.245	81.6847
442.745	81.3889
443.245	81.1007
443.745	80.8218
444.245	80.5534
444.745	80.2955
445.245	80.0474
445.745	79.8084
446.245	79.5777
446.745	79.355
447.245	79.1398
447.745	78.931
448.245	78.7277
448.745	78.5297
449.245	78.337
449.745	78.1505
450.245	77.9713
450.745	77.7995
451.245	77.6357
451.745	77.4796
452.245	77.3304
452.745	77.1877
453.245	77.0504
453.745	76.918
454.245	76.7898
454.745	76.6651
455.245	76.5434
455.745	76.4241
456.245	76.3068
456.745	76.1913
457.245	76.0775
457.745	75.9652
458.245	75.8544
458.745	75.7452
459.245	75.6375
459.745	75.5311
460.245	75.4259
460.745	75.3212
461.245	75.2167
461.745	75.1121
462.245	75.007
462.745	74.9012
463.245	74.7948
463.745	74.6878
464.245	74.5803
464.745	74.4726
465.245	74.3644
465.745	74.2557
466.245	74.1461
466.745	74.0354
467.245	73.9234
467.745	73.81
468.245	73.6952
468.745	73.5792
469.245	73.4617
469.745	73.3429
470.245	73.2222
470.745	73.0994
471.245	72.9744
471.745	72.847
472.245	72.7173
472.745	72.5855
473.245	72.4517
473.745	72.3162
474.245	72.1787
474.745	72.0395
475.245	71.8984
475.745	71.7552
476.245	71.61
476.745	71.4624
477.245	71.3124
477.745	71.1594
478.245	71.0032
478.745	70.8434
479.245	70.6797
479.745	70.5121
480.245	70.3408
480.745	70.1659
481.245	69.9875
481.745	69.8059
482.245	69.6212
482.745	69.4334
483.245	69.2428
483.745	69.0489
484.245	68.8522
484.745	68.6526
485.245	68.45
485.745	68.2442
486.245	68.0342
486.745	67.8194
487.245	67.6003
487.745	67.3779
488.245	67.1536
488.745	66.9284
489.245	66.7023
489.745	66.4747
490.245	66.2448
490.745	66.0123
491.245	65.7765
491.745	65.5372
492.245	65.2934
492.745	65.0444
493.245	64.7892
493.745	64.5274
494.245	64.259
494.745	63.9849
495.245	63.7061
495.745	63.424
496.245	63.1392
496.745	62.8516
497.245	62.5614
497.745	62.2681
498.245	61.9706
498.745	61.6687
499.245	61.3615
499.745	61.0491
500.245	60.7313
500.745	60.4087
501.245	60.0812
501.745	59.7484
502.245	59.4109
502.745	59.0682
503.245	58.7204
503.745	58.3672
504.245	58.0084
504.745	57.6434
505.245	57.2721
505.745	56.8946
506.245	56.5109
506.745	56.1207
507.245	55.7234
507.745	55.3184
508.245	54.9051
508.745	54.4835
509.245	54.0535
509.745	53.6157
510.245	53.1708
510.745	52.719
511.245	52.2604
511.745	51.7961
512.245	51.3258
512.745	50.8494
513.245	50.3671
513.745	49.8778
514.245	49.3812
514.745	48.8769
515.245	48.3652
515.745	47.8454
516.245	47.3167
516.745	46.7786
517.245	46.2306
517.745	45.6723
518.245	45.1036
518.745	44.5245
519.245	43.9348
519.745	43.3342
520.245	42.7222
520.745	42.0987
521.245	41.4631
521.745	40.8154
522.245	40.1552
522.745	39.4824
523.245	38.7967
523.745	38.0986
524.245	37.3898
524.745	36.6708
525.245	35.9429
525.745	35.2075
526.245	34.4641
526.745	33.7131
527.245	32.9552
527.745	32.1893
528.245	31.415
528.745	30.6324
529.245	29.8412
529.745	29.0419
530.245	28.2356
530.745	27.4232
531.245	26.6052
531.745	25.7815
532.245	24.9527
532.745	24.1191
533.245	23.2825
533.745	22.4462
534.245	21.6114
534.745	20.7824
535.245	19.9627
535.745	19.1559
536.245	18.3686
536.745	17.6069
537.245	16.8792
537.745	16.1953
538.245	15.5669
538.745	15.0053
539.245	14.5179
539.745	14.1083
540.245	13.7744
540.745	13.5092
541.245	13.3032
541.745	13.1458
542.245	13.0262
542.745	12.9348
543.245	12.8642
543.745	12.8086
544.245	12.764
544.745	12.7276
545.245	12.6972
545.745	12.6714
546.245	12.6488
546.745	12.6285
547.245	12.6099
547.745	12.5926
548.245	12.5763
548.745	12.5609
549.245	12.5464
549.745	12.5326
550.245	12.5196
550.745	12.5073
551.245	12.4955
551.745	12.4842
552.245	12.4732
552.745	12.4625
553.245	12.4521
553.745	12.4422
554.245	12.4326
554.745	12.4235
555.245	12.4146
555.745	12.4059
556.245	12.3971
556.745	12.3883
557.245	12.3797
557.745	12.3713
558.245	12.3634
558.745	12.3559
559.245	12.3489
559.745	12.3423
560.245	12.3361
560.745	12.3302
561.245	12.3246
561.745	12.3196
562.245	12.3149
562.745	12.3108
563.245	12.3069
563.745	12.303
564.245	12.299
564.745	12.2946
565.245	12.2897
565.745	12.2845
566.245	12.279
566.745	12.2733
567.245	12.2674
567.745	12.2613
568.245	12.2548
568.745	12.2479
569.245	12.2403
569.745	12.2325
570.245	12.2245
570.745	12.2166
571.245	12.2092
571.745	12.2023
572.245	12.1959
572.745	12.1898
573.245	12.184
573.745	12.1781
574.245	12.1723
574.745	12.1663
575.245	12.1603
575.745	12.1542
576.245	12.148
576.745	12.1418
577.245	12.1354
577.745	12.1289
578.245	12.1223
578.745	12.1157
579.245	12.1092
579.745	12.1031
580.245	12.0974
580.745	12.0923
581.245	12.0878
581.745	12.0838
582.245	12.0803
582.745	12.0769
583.245	12.0737
583.745	12.0703
584.245	12.0667
584.745	12.0629
585.245	12.0587
585.745	12.0543
586.245	12.0497
586.745	12.045
587.245	12.0402
587.745	12.0354
588.245	12.0307
588.745	12.026
589.245	12.0213
589.745	12.0168
590.245	12.0125
590.745	12.0084
591.245	12.0045
591.745	12.0008
592.245	11.9971
592.745	11.9932
593.245	11.989
593.745	11.9844
594.245	11.9793
594.745	11.9738
595.245	11.9684
595.745	11.9632
596.245	11.9583
596.745	11.954
597.245	11.9501
597.745	11.9463
598.245	11.9425
598.745	11.9387
599.245	11.9349
599.745	11.9313
600.245	11.928
600.745	11.9251
601.245	11.9223
601.745	11.9192
602.245	11.9154
602.745	11.9107
603.245	11.905
603.745	11.8987
604.245	11.8918
604.745	11.8848
605.245	11.8779
605.745	11.8714
606.245	11.8655
606.745	11.8606
607.245	11.8569
607.745	11.8547
608.245	11.8543
608.745	11.8555
609.245	11.8581
609.745	11.8617
610.245	11.8661
610.745	11.8709
611.245	11.876
611.745	11.8808
612.245	11.8843
612.745	11.8852
613.245	11.8821
613.745	11.8741
614.245	11.861
614.745	11.844
615.245	11.8248
615.745	11.8053
616.245	11.7871
616.745	11.771
617.245	11.7572
617.745	11.7454
618.245	11.7353
618.745	11.7265
619.245	11.7191
619.745	11.7131
620.245	11.7088
620.745	11.7066
621.245	11.7068
621.745	11.7098
622.245	11.716
622.745	11.7261
623.245	11.7404
623.745	11.7585
624.245	11.7792
624.745	11.7998
625.245	11.8164
625.745	11.825
626.245	11.8231
626.745	11.8104
627.245	11.7892
627.745	11.7636
628.245	11.7378
628.745	11.715
629.245	11.6967
629.745	11.6829
630.245	11.6727
630.745	11.6651
631.245	11.659
631.745	11.6538
632.245	11.6491
632.745	11.6448
633.245	11.6407
633.745	11.6367
634.245	11.6328
634.745	11.6288
635.245	11.6243
635.745	11.6193
636.245	11.6137
636.745	11.6076
637.245	11.6012
637.745	11.595
638.245	11.589
638.745	11.5836
639.245	11.5786
639.745	11.5737
640.245	11.5684
640.745	11.5624
641.245	11.5552
641.745	11.5468
642.245	11.537
642.745	11.526
643.245	11.5142
643.745	11.5017
644.245	11.4889
644.745	11.4761
645.245	11.4635
645.745	11.4513
646.245	11.4396
646.745	11.4283
647.245	11.4175
647.745	11.407
648.245	11.3969
648.745	11.3871
649.245	11.3775
649.745	11.3683
650.245	11.3592
650.745	11.3499
651.245	11.3399
651.745	11.3283
652.245	11.3139
652.745	11.2955
653.245	11.2715
653.745	11.2412
654.245	11.2046
654.745	11.1629
655.245	11.1188
655.745	11.0755
656.245	11.0366
656.745	11.0046
657.245	10.9806
657.745	10.9642
658.245	10.9535
658.745	10.9459
659.245	10.9393
659.745	10.9332
660.245	10.9288
660.745	10.9289
661.245	10.9366
661.745	10.9538
662.245	10.9809
662.745	11.0161
663.245	11.0564
663.745	11.0988
664.245	11.141
664.745	11.1815
665.245	11.2196
665.745	11.2547
666.245	11.2861
666.745	11.3129
667.245	11.3343
667.745	11.3498
668.245	11.3597
668.745	11.3647
669.245	11.366
669.745	11.3649
670.245	11.3621
670.745	11.3585
671.245	11.3547
671.745	11.3509
672.245	11.3475
672.745	11.3446
673.245	11.3422
673.745	11.3401
674.245	11.3383
674.745	11.3363
675.245	11.334
675.745	11.3315
676.245	11.3286
676.745	11.3255
677.245	11.3222
677.745	11.3186
678.245	11.3147
678.745	11.3107
679.245	11.3064
679.745	11.302
680.245	11.2976
680.745	11.2932
681.245	11.2888
681.745	11.2844
682.245	11.28
682.745	11.2757
683.245	11.2715
683.745	11.2677
684.245	11.2644
684.745	11.2616
685.245	11.2592
685.745	11.257
686.245	11.2548
686.745	11.2522
687.245	11.2492
687.745	11.2455
688.245	11.2411
688.745	11.2362
689.245	11.231
689.745	11.2256
690.245	11.2203
690.745	11.2152
691.245	11.2105
691.745	11.2061
692.245	11.202
692.745	11.1982
693.245	11.1947
693.745	11.1913
694.245	11.1881
694.745	11.1851
695.245	11.1823
695.745	11.1799
696.245	11.1781
696.745	11.1768
697.245	11.1761
697.745	11.1756
698.245	11.1754
698.745	11.175
699.245	11.1743
699.745	11.173
700.245	11.1711
700.745	11.1686
701.245	11.1655
701.745	11.162
702.245	11.1583
702.745	11.1545
703.245	11.1508
703.745	11.1473
704.245	11.1443
704.745	11.1417
705.245	11.1396
705.745	11.1377
706.245	11.1359
706.745	11.134
707.245	11.1318
707.745	11.1292
708.245	11.1263
708.745	11.1231
709.245	11.1197
709.745	11.1161
710.245	11.1122
710.745	11.108
711.245	11.1033
711.745	11.0979
712.245	11.0918
712.745	11.0851
713.245	11.0778
713.745	11.0702
714.245	11.0626
714.745	11.0553
715.245	11.0485
715.745	11.0426
716.245	11.0376
716.745	11.0334
717.245	11.0298
717.745	11.0269
718.245	11.0244
718.745	11.0221
719.245	11.02
719.745	11.018
720.245	11.016
720.745	11.014
721.245	11.0119
721.745	11.0096
722.245	11.0073
722.745	11.0047
723.245	11.002
723.745	10.9991
724.245	10.9962
724.745	10.9933
725.245	10.9906
725.745	10.9883
726.245	10.9865
726.745	10.9851
727.245	10.9842
727.745	10.9835
728.245	10.9831
728.745	10.9827
729.245	10.9823
729.745	10.9816
730.245	10.9807
730.745	10.9794
731.245	10.9778
731.745	10.9757
732.245	10.9733
732.745	10.9706
733.245	10.9677
733.745	10.9648
734.245	10.9619
734.745	10.9594
735.245	10.9573
735.745	10.9558
736.245	10.9552
736.745	10.9557
737.245	10.9572
737.745	10.9597
738.245	10.9629
738.745	10.9664
739.245	10.9695
739.745	10.9716
740.245	10.9721
740.745	10.971
741.245	10.9683
741.745	10.9644
742.245	10.9596
742.745	10.9543
743.245	10.9491
743.745	10.944
744.245	10.9394
744.745	10.9354
745.245	10.9321
745.745	10.9294
746.245	10.9276
746.745	10.9265
747.245	10.9261
747.745	10.9266
748.245	10.9278
748.745	10.9299
749.245	10.9325
749.745	10.9355
750.245	10.9385
750.745	10.9412
751.245	10.9433
751.745	10.9447
752.245	10.9455
752.745	10.9458
753.245	10.9456
753.745	10.9451
754.245	10.9442
754.745	10.9429
755.245	10.9411
755.745	10.9388
756.245	10.9359
756.745	10.9327
757.245	10.9295
757.745	10.9266
758.245	10.924
758.745	10.9219
759.245	10.9201
759.745	10.9185
760.245	10.917
760.745	10.9155
761.245	10.9139
761.745	10.9121
762.245	10.9101
762.745	10.908
763.245	10.9056
763.745	10.903
764.245	10.9
764.745	10.8966
765.245	10.8926
765.745	10.8882
766.245	10.8835
766.745	10.8789
767.245	10.8749
767.745	10.872
768.245	10.8702
768.745	10.8694
769.245	10.8692
769.745	10.869
770.245	10.8683
770.745	10.8667
771.245	10.8641
771.745	10.8608
772.245	10.8571
772.745	10.8532
773.245	10.8496
773.745	10.8466
774.245	10.8443
774.745	10.8431
775.245	10.8431
775.745	10.8445
776.245	10.8472
776.745	10.851
777.245	10.8553
777.745	10.8597
778.245	10.8636
778.745	10.8666
779.245	10.8686
779.745	10.8696
780.245	10.8698
780.745	10.8696
781.245	10.8692
781.745	10.8687
782.245	10.8681
782.745	10.8674
783.245	10.8664
783.745	10.8653
784.245	10.8639
784.745	10.8624
785.245	10.8609
785.745	10.8594
786.245	10.8579
786.745	10.8564
787.245	10.8549
787.745	10.8534
788.245	10.8521
788.745	10.851
789.245	10.8501
789.745	10.8493
790.245	10.8487
790.745	10.8482
791.245	10.8477
791.745	10.8474
792.245	10.8471
792.745	10.8468
793.245	10.8467
793.745	10.8465
794.245	10.8462
794.745	10.8459
795.245	10.8454
795.745	10.8449
796.245	10.8442
796.745	10.8435
797.245	10.8428
797.745	10.842
798.245	10.8413
798.745	10.8406
799.245	10.8399
799.745	10.8391
800.245	10.8384
800.745	10.8376
801.245	10.8369
801.745	10.8363
802.245	10.8359
802.745	10.8357
803.245	10.8358
803.745	10.8361
804.245	10.8367
804.745	10.8373
805.245	10.838
805.745	10.8386
806.245	10.839
806.745	10.8391
807.245	10.8388
807.745	10.8381
808.245	10.837
808.745	10.8356
809.245	10.8338
809.745	10.8318
810.245	10.8298
810.745	10.8277
811.245	10.8258
811.745	10.8242
812.245	10.8229
812.745	10.8219
813.245	10.8211
813.745	10.8205
814.245	10.82
814.745	10.8196
815.245	10.8194
815.745	10.8194
816.245	10.8196
816.745	10.8199
817.245	10.8203
817.745	10.8207
818.245	10.821
818.745	10.8214
819.245	10.8219
819.745	10.8225
820.245	10.8233
820.745	10.824
821.245	10.8247
821.745	10.8251
822.245	10.8251
822.745	10.8246
823.245	10.8237
823.745	10.8223
824.245	10.8206
824.745	10.8186
825.245	10.8166
825.745	10.8145
826.245	10.8126
826.745	10.8111
827.245	10.81
827.745	10.8093
828.245	10.8091
828.745	10.8092
829.245	10.8093
829.745	10.8092
830.245	10.8088
830.745	10.808
831.245	10.8067
831.745	10.805
832.245	10.8031
832.745	10.8009
833.245	10.7985
833.745	10.7959
834.245	10.793
834.745	10.7897
835.245	10.7863
835.745	10.7826
836.245	10.779
836.745	10.7756
837.245	10.7727
837.745	10.7703
838.245	10.7682
838.745	10.7665
839.245	10.7646
839.745	10.7627
840.245	10.7604
840.745	10.7578
841.245	10.7549
841.745	10.7519
842.245	10.7488
842.745	10.7457
843.245	10.7427
843.745	10.7398
844.245	10.737
844.745	10.7346
845.245	10.7325
845.745	10.7306
846.245	10.7289
846.745	10.7273
847.245	10.7256
847.745	10.7237
848.245	10.7216
848.745	10.7192
849.245	10.7167
849.745	10.7142
850.245	10.7118
850.745	10.7095
851.245	10.7074
851.745	10.7053
852.245	10.7033
852.745	10.7013
853.245	10.6992
853.745	10.6972
854.245	10.695
854.745	10.6928
855.245	10.6904
855.745	10.688
856.245	10.6856
856.745	10.6832
857.245	10.681
857.745	10.679
858.245	10.6775
858.745	10.6763
859.245	10.6756
859.745	10.6751
860.245	10.6746
860.745	10.6738
861.245	10.6727
861.745	10.6709
862.245	10.6687
862.745	10.6659
863.245	10.6627
863.745	10.6593
864.245	10.6556
864.745	10.6518
865.245	10.6476
865.745	10.6432
866.245	10.6385
866.745	10.6334
867.245	10.6283
867.745	10.6233
868.245	10.6186
868.745	10.6144
869.245	10.6109
869.745	10.6082
870.245	10.6063
870.745	10.6049
871.245	10.6039
871.745	10.6029
872.245	10.6018
872.745	10.6006
873.245	10.5994
873.745	10.5982
874.245	10.597
874.745	10.5959
875.245	10.5946
875.745	10.5932
876.245	10.5915
876.745	10.5895
877.245	10.5871
877.745	10.5846
878.245	10.582
878.745	10.5795
879.245	10.577
879.745	10.5747
880.245	10.5725
880.745	10.5702
881.245	10.5679
881.745	10.5657
882.245	10.5636
882.745	10.5617
883.245	10.5602
883.745	10.5591
884.245	10.5583
884.745	10.5577
885.245	10.5572
885.745	10.5564
886.245	10.5551
886.745	10.5531
887.245	10.5505
887.745	10.5477
888.245	10.5449
888.745	10.5427
889.245	10.5412
889.745	10.5405
890.245	10.5404
890.745	10.5405
891.245	10.5402
891.745	10.5391
892.245	10.5368
892.745	10.5332
893.245	10.5284
893.745	10.5229
894.245	10.5168
894.745	10.5106
895.245	10.5041
895.745	10.4976
896.245	10.491
896.745	10.4843
897.245	10.4778
897.745	10.4716
898.245	10.4655
898.745	10.4597
899.245	10.4539
899.745	10.4482
900.245	10.4423
900.745	10.4366
901.245	10.4309
901.745	10.4256
902.245	10.4207
902.745	10.4162
903.245	10.4124
903.745	10.409
904.245	10.406
904.745	10.4032
905.245	10.4003
905.745	10.3972
906.245	10.3939
906.745	10.3902
907.245	10.3861
907.745	10.3818
908.245	10.377
908.745	10.3718
909.245	10.3662
909.745	10.3601
910.245	10.3537
910.745	10.3471
911.245	10.3405
911.745	10.3339
912.245	10.3277
912.745	10.3218
913.245	10.3161
913.745	10.3104
914.245	10.3044
914.745	10.2975
915.245	10.2897
915.745	10.281
916.245	10.2714
916.745	10.2615
917.245	10.2515
917.745	10.2416
918.245	10.2321
918.745	10.2229
919.245	10.2142
919.745	10.2058
920.245	10.1977
920.745	10.1898
921.245	10.1822
921.745	10.175
922.245	10.1684
922.745	10.1626
923.245	10.1579
923.745	10.1541
924.245	10.151
924.745	10.1481
925.245	10.145
925.745	10.1413
926.245	10.1369
926.745	10.1316
927.245	10.1255
927.745	10.1188
928.245	10.1116
928.745	10.104
929.245	10.0962
929.745	10.0884
930.245	10.0809
930.745	10.0741
931.245	10.0682
931.745	10.0633
932.245	10.0593
932.745	10.0561
933.245	10.0534
933.745	10.0508
934.245	10.0481
934.745	10.0451
935.245	10.0417
935.745	10.0379
936.245	10.0338
936.745	10.0296
937.245	10.0252
937.745	10.0208
938.245	10.0163
938.745	10.0119
939.245	10.0075
939.745	10.0032
940.245	9.99917
940.745	9.99541
941.245	9.99189
941.745	9.98847
942.245	9.98499
942.745	9.98126
943.245	9.97711
943.745	9.97249
944.245	9.96744
944.745	9.96216
945.245	9.95684
945.745	9.95168
946.245	9.94681
946.745	9.94224
947.245	9.93793
947.745	9.93384
948.245	9.92993
948.745	9.92619
949.245	9.92262
949.745	9.91928
950.245	9.91619
950.745	9.91338
951.245	9.91083
951.745	9.9085
952.245	9.90633
952.745	9.90424
953.245	9.90217
953.745	9.90013
954.245	9.89816
954.745	9.89634
955.245	9.89473
955.745	9.89338
956.245	9.89222
956.745	9.8912
957.245	9.89022
957.745	9.88923
958.245	9.8882
958.745	9.88715
959.245	9.88613
959.745	9.88518
960.245	9.88434
960.745	9.88359
961.245	9.88291
961.745	9.88226
962.245	9.88163
962.745	9.88104
963.245	9.88055
963.745	9.88022
964.245	9.88005
964.745	9.87998
965.245	9.87985
965.745	9.87954
966.245	9.87895
966.745	9.8781
967.245	9.87706
967.745	9.87596
968.245	9.87491
968.745	9.87397
969.245	9.87313
969.745	9.87236
970.245	9.87159
970.745	9.87073
971.245	9.86974
971.745	9.86859
972.245	9.8673
972.745	9.8659
973.245	9.86439
973.745	9.86276
974.245	9.86102
974.745	9.85925
975.245	9.85759
975.745	9.8562
976.245	9.85521
976.745	9.85472
977.245	9.85475
977.745	9.85527
978.245	9.85617
978.745	9.85729
979.245	9.85844
979.745	9.85947
980.245	9.86026
980.745	9.86074
981.245	9.86084
981.745	9.86044
982.245	9.8594
982.745	9.85759
983.245	9.85493
983.745	9.85149
984.245	9.84742
984.745	9.84296
985.245	9.83833
985.745	9.83374
986.245	9.82935
986.745	9.8253
987.245	9.82174
987.745	9.81878
988.245	9.81647
988.745	9.81477
989.245	9.8135
989.745	9.81242
990.245	9.81126
990.745	9.80986
991.245	9.80826
991.745	9.80665
992.245	9.80536
992.745	9.80469
993.245	9.80481
993.745	9.80569
994.245	9.80714
994.745	9.80891
995.245	9.81077
995.745	9.81256
996.245	9.81417
996.745	9.81555
997.245	9.81667
997.745	9.81752
998.245	9.81809
998.745	9.8184
999.245	9.81838
999.745	9.81792
1000.25	9.81686
1000.75	9.81504
1001.25	9.8124
1001.75	9.80907
1002.25	9.80534
1002.75	9.80162
1003.25	9.79828
1003.75	9.79559
1004.25	9.79362
1004.75	9.7923
1005.25	9.79144
1005.75	9.79087
1006.25	9.79043
1006.75	9.79002
1007.25	9.78957
1007.75	9.78904
1008.25	9.78841
1008.75	9.78769
1009.25	9.78689
1009.75	9.78605
1010.25	9.78522
1010.75	9.78447
1011.25	9.7839
1011.75	9.78365
1012.25	9.78382
1012.75	9.78448
1013.25	9.7856
1013.75	9.78704
1014.25	9.78853
1014.75	9.78976
1015.25	9.79045
1015.75	9.79046
1016.25	9.78983
1016.75	9.7888
1017.25	9.78773
1017.75	9.78703
1018.25	9.78706
1018.75	9.78801
1019.25	9.78988
1019.75	9.79247
1020.25	9.79541
1020.75	9.7983
1021.25	9.80075
1021.75	9.8025
1022.25	9.80342
1022.75	9.80352
1023.25	9.80294
1023.75	9.80188
1024.24	9.8006
1024.74	9.79937
1025.24	9.79841
1025.74	9.79789
1026.24	9.79789
1026.74	9.79834
1027.24	9.79906
1027.74	9.79977
1028.24	9.80018
1028.74	9.80003
1029.24	9.7992
1029.74	9.79764
1030.24	9.79538
1030.74	9.79248
1031.24	9.78899
1031.74	9.78498
1032.24	9.78057
1032.74	9.77598
1033.24	9.7715
1033.74	9.76742
1034.24	9.76395
1034.74	9.7612
1035.24	9.75912
1035.74	9.75759
1036.24	9.75643
1036.74	9.75549
1037.24	9.75467
1037.74	9.75388
1038.24	9.75309
1038.74	9.75228
1039.24	9.75149
1039.74	9.75079
1040.24	9.75028
1040.74	9.75004
1041.24	9.75008
1041.74	9.75034
1042.24	9.7507
1042.74	9.75105
1043.24	9.75133
1043.74	9.75162
1044.24	9.75209
1044.74	9.75297
1045.24	9.75445
1045.74	9.75661
1046.24	9.75942
1046.74	9.76269
1047.24	9.7661
1047.74	9.76931
1048.24	9.77204
1048.74	9.77407
1049.24	9.77534
1049.74	9.77589
1050.24	9.77591
1050.74	9.7756
1051.24	9.77519
1051.74	9.77484
1052.24	9.77465
1052.74	9.77467
1053.24	9.77487
1053.74	9.77523
1054.24	9.7757
1054.74	9.77625
1055.24	9.77691
1055.74	9.77769
1056.24	9.7786
1056.74	9.77962
1057.24	9.78066
1057.74	9.78162
1058.24	9.7824
1058.74	9.78297
1059.24	9.78334
1059.74	9.7836
1060.24	9.78386
1060.74	9.78421
1061.24	9.78469
1061.74	9.78525
1062.24	9.7858
1062.74	9.78622
1063.24	9.78646
1063.74	9.78651
1064.24	9.78649
1064.74	9.78651
1065.24	9.78665
1065.74	9.78692
1066.24	9.78723
1066.74	9.78746
1067.24	9.78748
1067.74	9.78722
1068.24	9.78668
1068.74	9.7859
1069.24	9.78499
1069.74	9.78405
1070.24	9.78317
1070.74	9.78238
1071.24	9.78167
1071.74	9.78104
1072.24	9.78046
1072.74	9.77993
1073.24	9.77944
1073.74	9.77899
1074.24	9.77859
1074.74	9.77823
1075.24	9.77794
1075.74	9.77773
1076.24	9.77767
1076.74	9.77779
1077.24	9.77814
1077.74	9.77871
1078.24	9.77951
1078.74	9.78049
1079.24	9.78163
1079.74	9.7829
1080.24	9.78426
1080.74	9.78566
1081.24	9.787
1081.74	9.78818
1082.24	9.78906
1082.74	9.78954
1083.24	9.78955
1083.74	9.78912
1084.24	9.78833
1084.74	9.78732
1085.24	9.7862
1085.74	9.78503
1086.24	9.78384
1086.74	9.78261
1087.24	9.7813
1087.74	9.77982
