# Supplementary material for: Superior ferroelectricity and nonlinear optical response in a hybrid germanium iodide hexagonal perovskite
Source: Nat Commun. 2023 May 19;14:2863. doi: 10.1038/s41467-023-38590-7 (PMC10199078; doi:10.1038/s41467-023-38590-7)
Supplement: Supplementary file 3 — Source Data [file 41467_2023_38590_MOESM3_ESM.zip › SourceData_Fig.S4.xlsx]

## Sheet: Sheet1
T/K	DSC/(mW/mg)
Heating		Cooling
330.205	0.04792	390.908	-0.0067
330.705	0.04803	390.493	-0.00707
331.205	0.04815	390.073	-0.00733
331.705	0.04832	389.65	-0.00772
332.205	0.04846	389.332	-0.00819
332.706	0.04858	388.849	-0.00873
333.205	0.04872	388.273	-0.00942
333.705	0.04879	387.918	-0.00998
334.204	0.04891	387.468	-0.0106
334.703	0.04899	387.018	-0.01127
335.203	0.04913	386.47	-0.0119
335.702	0.04928	385.983	-0.01246
336.201	0.04939	385.595	-0.01299
336.7	0.04951	385.186	-0.01342
337.199	0.04962	384.721	-0.01393
337.698	0.04974	384.253	-0.01456
338.197	0.04987	383.742	-0.01517
338.696	0.05003	383.31	-0.01547
339.195	0.0502	382.968	-0.01598
339.694	0.05033	382.357	-0.01648
340.193	0.05056	381.881	-0.01701
340.692	0.05072	381.402	-0.01728
341.191	0.05083	380.921	-0.01778
341.69	0.05097	370.415	-0.02646
342.189	0.05109	370.073	-0.02688
342.688	0.0512	369.65	-0.02746
343.186	0.05132	369.65	-0.02747
343.685	0.0515	369.222	-0.02812
344.183	0.05161	368.791	-0.02865
344.682	0.05173	368.354	-0.02937
345.18	0.05187	367.913	-0.03002
345.678	0.05206	367.468	-0.03087
346.176	0.05222	367.018	-0.03174
346.675	0.05239	366.565	-0.03258
347.173	0.05256	366.108	-0.03341
347.672	0.05276	365.649	-0.03413
348.17	0.05298	365.186	-0.03481
348.668	0.05309	364.721	-0.03563
349.165	0.0533	364.253	-0.03629
349.663	0.0535	363.783	-0.03694
350.162	0.05374	363.31	-0.03759
350.66	0.05393	362.835	-0.0384
351.158	0.05419	362.359	-0.03934
351.657	0.05445	361.881	-0.04042
352.156	0.05476	361.402	-0.04291
352.654	0.05493	360.921	-0.04788
353.153	0.05534	360.438	-0.0537
353.652	0.05554	359.955	-0.05891
354.15	0.05591	359.469	-0.06276
354.649	0.05631	358.984	-0.06514
355.147	0.05661	358.498	-0.06635
355.646	0.05713	358.011	-0.06651
356.144	0.05753	357.523	-0.06602
356.642	0.05794	357.034	-0.06519
357.14	0.05841	356.543	-0.06416
357.638	0.0589	356.051	-0.06318
358.135	0.05951	355.558	-0.06224
358.633	0.06012	355.064	-0.0613
359.13	0.06081	354.57	-0.06049
359.626	0.06153	354.076	-0.05981
360.122	0.06245	353.582	-0.05905
360.619	0.06353	353.088	-0.05844
361.115	0.06465	352.594	-0.05781
361.613	0.06622	352.1	-0.05725
362.111	0.0679	351.606	-0.05663
362.609	0.0698	351.111	-0.0561
363.107	0.07167	350.616	-0.05561
363.605	0.07306	350.121	-0.05527
364.103	0.07311	349.626	-0.05491
364.602	0.0703	349.131	-0.05458
365.102	0.06554	348.636	-0.05426
365.602	0.06033	348.14	-0.05391
366.102	0.05593	347.645	-0.05375
366.602	0.05258	347.149	-0.05352
367.101	0.05012	346.653	-0.05321
367.601	0.04854	346.156	-0.05296
368.1	0.04739	345.658	-0.05283
368.599	0.04651	345.159	-0.05271
369.098	0.04598	344.66	-0.05257
369.597	0.04545	344.159	-0.05245
370.095	0.04513	343.658	-0.05246
370.593	0.04484	343.157	-0.05241
371.092	0.04467	342.656	-0.05249
371.59	0.04449	342.155	-0.05244
372.088	0.04433	341.656	-0.05234
372.587	0.04424	341.156	-0.05222
373.085	0.04408	340.657	-0.05201
373.584	0.04402	340.158	-0.05185
374.082	0.04385	339.66	-0.05159
374.58	0.04383	339.162	-0.05145
375.079	0.04364	338.664	-0.05126
375.577	0.04358	338.167	-0.05098
376.075	0.04344	337.671	-0.05075
376.574	0.04335	337.174	-0.0506
377.073	0.04329	336.678	-0.05043
377.571	0.04312	336.182	-0.05019
378.07	0.04304	335.687	-0.05001
378.569	0.04293	335.192	-0.0499
379.068	0.04284	334.697	-0.04968
379.567	0.04281	334.202	-0.04949
380.065	0.04265	333.708	-0.04934
380.564	0.04256	333.214	-0.04917
381.062	0.0424	332.72	-0.04894
381.559	0.04223	332.227	-0.04876
382.056	0.04205	331.733	-0.04866
382.553	0.04185	331.238	-0.04859
383.051	0.04174	330.743	-0.04848
383.548	0.04167	330.247	-0.04842
384.046	0.04162
384.544	0.04152
385.042	0.04146
385.541	0.04143
386.04	0.04147
386.524	0.04158
386.966	0.04187
387.073	0.04185
387.571	0.04174
388.07	0.04167
388.569	0.04162
389.068	0.04152
389.567	0.04146
390.065	0.04143
390.564	0.04147
