# Supplementary material for: Superior ferroelectricity and nonlinear optical response in a hybrid germanium iodide hexagonal perovskite
Source: Nat Commun. 2023 May 19;14:2863. doi: 10.1038/s41467-023-38590-7 (PMC10199078; doi:10.1038/s41467-023-38590-7)
Supplement: Supplementary file 3 — Source Data [file 41467_2023_38590_MOESM3_ESM.zip › SourceData_Fig.S8.xlsx]

## Sheet: Sheet1
Particle Size (μm)	SHG Intensity (a.u.)-DMAGeI3	SHG Intensity (a.u.)-KDP
62	6.28	0.72
87	7.32	0.88
150	9.36	1.04
250	11.07	1.2
375	11.56	1.28
